# Supplementary material for: Molecular evolution of NASP and conserved histone H3/H4 transport pathway
Source: BMC Evol Biol. 2014 Jun 20;14:139. doi: 10.1186/1471-2148-14-139 (PMC4082323; doi:10.1186/1471-2148-14-139)
Supplement: Additional file 2 — List of proteins identified in the study as putative NASP through HMMsearch. Species names, accession numbers of UniProtKB and e-values are also provided. [file 1471-2148-14-139-S2.xlsx]

## Sheet: Sheet1
Sequences Identified through HMMERsearch using HMMprofile built from TPR2 (including acidic region after removal of sites with 50% gaps) sequences culled from PSI BLAST seaches (given in additional file 1).
Please note that provided list is raw data and accession numbers are not clustered based on taxonomic groups. Also, certain lineages might be listed more than once repersenting splice variants/ paralogs or database errors.
#	UniProtKB Accession numbers		Specie names	e-values
1	E9PI86_HUMAN	E9PI86	Homo sapiens (Human)	4.7e-29
2	G9KCI8_MUSPF	G9KCI8	Mustela putorius furo	9.2e-29
3	B1AU76_MOUSE	B1AU76	Mus musculus (Mouse)	1.4e-28
4	O95138_HUMAN	O95138	Homo sapiens (Human)	1.5e-28
5	U3F6L7_CALJA	U3F6L7	Callithrix jacchus	2.9e-28
6	F7AIR1_CALJA	F7AIR1	Callithrix jacchus (White-tufted-ear marmoset)	3e-28
7	Q5T626_HUMAN	Q5T626	Homo sapiens (Human)	3e-28
8	G2HFW6_PANTR	G2HFW6	Pan troglodytes (Chimpanzee)	3e-28
9	F1PLT4_CANFA	F1PLT4	Canis familiaris (Dog) (Canis lupus familiaris)	3.6e-28
10	I7GIN9_MACFA	I7GIN9	Macaca fascicularis (Crab-eating macaque) (Cynomolgus monkey)	3.8e-28
11	F7GQZ8_MACMU	F7GQZ8	Macaca mulatta (Rhesus macaque)	4.4e-28
12	H9EW48_MACMU	H9EW48	Macaca mulatta (Rhesus macaque)	4.8e-28
13	A5D969_BOVIN	A5D969	Bos taurus (Bovine)	6.3e-28
14	K9IXV7_DESRO	K9IXV7	Desmodus rotundus (Vampire bat)	8.4e-27
15	K7FW38_PELSI	K7FW38	Pelodiscus sinensis (Chinese softshell turtle) (Trionyx sinensis)	1.2e-25
16	R4GC03_ANOCA	R4GC03	Anolis carolinensis (Green anole) (American chameleon)	2.2e-25
17	H2U364_TAKRU	H2U364	Takifugu rubripes (Japanese pufferfish) (Fugu rubripes)	1.5e-24
18	Q6DDS8_XENLA	Q6DDS8	Xenopus laevis (African clawed frog)	1.6e-24
19	E9QE69_DANRE	E9QE69	Danio rerio (Zebrafish) (Brachydanio rerio)	1.7e-24
20	H2U366_TAKRU	H2U366	Takifugu rubripes (Japanese pufferfish) (Fugu rubripes)	1.5e-23
21	K9K9I2_HORSE	K9K9I2	Equus caballus (Horse)	1.8e-23
22	H3CNB5_TETNG	H3CNB5	Tetraodon nigroviridis (Spotted green pufferfish) (Chelonodon nigroviridis)	3.4e-23
23	C0HD91_SALSA	C0HD91	Salmo salar (Atlantic salmon)	1.4e-22
24	Q4RJ84_TETNG	Q4RJ84	Tetraodon nigroviridis (Spotted green pufferfish) (Chelonodon nigroviridis)	5.6e-22
25	Q5ZMP5_CHICK	Q5ZMP5	Gallus gallus (Chicken)	5.7e-22
26	F4JRB6_ARATH	F4JRB6	Arabidopsis thaliana (Mouse-ear cress)	2.3e-21
27	O23165_ARATH	O23165	Arabidopsis thaliana (Mouse-ear cress)	2.3e-21
28	F1QLG7_DANRE	F1QLG7	Danio rerio (Zebrafish) (Brachydanio rerio)	2.4e-21
29	K1RN77_CRAGI	K1RN77	Crassostrea gigas (Pacific oyster) (Crassostrea angulata)	2.5e-21
30	H2VCY6_TAKRU	H2VCY6	Takifugu rubripes (Japanese pufferfish) (Fugu rubripes)	2.8e-21
31	Q94K88_ARATH	Q94K88	Arabidopsis thaliana (Mouse-ear cress)	3.7e-21
32	G3PUP7_GASAC	G3PUP7	Gasterosteus aculeatus (Three-spined stickleback)	4.5e-21
33	H2U369_TAKRU	H2U369	Takifugu rubripes (Japanese pufferfish) (Fugu rubripes)	4.7e-21
34	I3JQT2_ORENI	I3JQT2	Oreochromis niloticus (Nile tilapia) (Tilapia nilotica)	7e-21
35	H2M464_ORYLA	H2M464	Oryzias latipes (Medaka fish) (Japanese ricefish)	7.4e-21
36	G3UV11_MELGA	G3UV11	Meleagris gallopavo (Common turkey)	9.1e-21
37	HIBN_XENLA	P06180	Xenopus laevis (African clawed frog)	1.1e-20
38	B7ZR28_XENLA	B7ZR28	Xenopus laevis (African clawed frog)	1.5e-20
39	S7NKL4_MYOBR	S7NKL4	Myotis brandtii	1.5e-20
40	J3K3P4_COCIM	J3K3P4	Coccidioides immitis RS	1.5e-20
41	F1QNE0_DANRE	F1QNE0	Danio rerio (Zebrafish) (Brachydanio rerio)	2e-20
42	Q6NV22_DANRE	Q6NV22	Danio rerio (Zebrafish) (Brachydanio rerio)	2.3e-20
43	L5K3G7_PTEAL	L5K3G7	Pteropus alecto (Black flying fox)	2.3e-20
44	L8IM85_BOSMU	L8IM85	Bos grunniens mutus	3e-20
45	H2U367_TAKRU	H2U367	Takifugu rubripes (Japanese pufferfish) (Fugu rubripes)	3.8e-20
46	F6UXL1_HORSE	F6UXL1	Equus caballus (Horse)	4.7e-20
47	NASP_BOVIN	Q2T9P4	Bos taurus (Bovine)	5.3e-20
48	B5DFR5_XENTR	B5DFR5	Xenopus tropicalis (Western clawed frog) (Silurana tropicalis)	5.8e-20
49	H9KA76_APIME	H9KA76	Apis mellifera (Honeybee)	6.1e-20
50	C3YIL0_BRAFL	C3YIL0	Branchiostoma floridae (Florida lancelet) (Amphioxus)	6.2e-20
51	C5P666_COCP7	C5P666	Coccidioides posadasii (strain RMSCC 757 / Silveira) (Valley fever fungus)	6.2e-20
52	NASP_HUMAN	P49321	Homo sapiens (Human)	7e-20
53	H2PYX6_PANTR	H2PYX6	Pan troglodytes (Chimpanzee)	7e-20
54	H2N7K7_PONAB	H2N7K7	Pongo abelii (Sumatran orangutan) (Pongo pygmaeus abelii)	7.1e-20
55	I3LRP1_PIG	I3LRP1	Sus scrofa (Pig)	7.4e-20
56	M3VZA1_FELCA	M3VZA1	Felis catus (Cat) (Felis silvestris catus)	8.6e-20
57	E2RN30_CANFA	E2RN30	Canis familiaris (Dog) (Canis lupus familiaris)	8.7e-20
58	F7B1R6_CALJA	F7B1R6	Callithrix jacchus (White-tufted-ear marmoset)	8.9e-20
59	T1J7G1_STRMM	T1J7G1	Strigamia maritima	9.1e-20
60	K7DBT0_PANTR	K7DBT0	Pan troglodytes (Chimpanzee)	9.3e-20
61	Q7ZVH7_DANRE	Q7ZVH7	Danio rerio (Zebrafish) (Brachydanio rerio)	9.5e-20
62	F7IDI7_CALJA	F7IDI7	Callithrix jacchus (White-tufted-ear marmoset)	1.2e-19
63	H2U368_TAKRU	H2U368	Takifugu rubripes (Japanese pufferfish) (Fugu rubripes)	1.3e-19
64	D2HC41_AILME	D2HC41	Ailuropoda melanoleuca (Giant panda)	1.4e-19
65	G1M509_AILME	G1M509	Ailuropoda melanoleuca (Giant panda)	1.5e-19
66	B1AU75_MOUSE	B1AU75	Mus musculus (Mouse)	1.5e-19
67	G1RWM5_NOMLE	G1RWM5	Nomascus leucogenys (Northern white-cheeked gibbon) (Hylobates leucogenys)	1.7e-19
68	Q53H03_HUMAN	Q53H03	Homo sapiens (Human)	1.8e-19
69	NASP_MOUSE	Q99MD9	Mus musculus (Mouse)	1.8e-19
70	NASP_RAT	Q66HD3	Rattus norvegicus (Rat)	2e-19
71	H2VCY7_TAKRU	H2VCY7	Takifugu rubripes (Japanese pufferfish) (Fugu rubripes)	2.7e-19
72	H9JBV5_BOMMO	H9JBV5	Bombyx mori (Silk moth)	2.7e-19
73	D2A552_TRICA	D2A552	Tribolium castaneum (Red flour beetle)	2.8e-19
74	H9FUS0_MACMU	H9FUS0	Macaca mulatta (Rhesus macaque)	3.4e-19
75	G8F2B1_MACFA	G8F2B1	Macaca fascicularis (Crab-eating macaque) (Cynomolgus monkey)	3.4e-19
76	F7GR05_MACMU	F7GR05	Macaca mulatta (Rhesus macaque)	3.4e-19
77	G1PKI4_MYOLU	G1PKI4	Myotis lucifugus (Little brown bat)	3.4e-19
78	G7MGQ0_MACMU	G7MGQ0	Macaca mulatta (Rhesus macaque)	4e-19
79	F6Z8V7_XENTR	F6Z8V7	Xenopus tropicalis (Western clawed frog) (Silurana tropicalis)	4.4e-19
80	L9KHM3_TUPCH	L9KHM3	Tupaia chinensis (Chinese tree shrew)	4.9e-19
81	Q2VPH0_XENLA	Q2VPH0	Xenopus laevis (African clawed frog)	6.2e-19
82	G3RNG0_GORGO	G3RNG0	Gorilla gorilla gorilla	6.6e-19
83	I3KQM8_ORENI	I3KQM8	Oreochromis niloticus (Nile tilapia) (Tilapia nilotica)	7.6e-19
84	H2VCY4_TAKRU	H2VCY4	Takifugu rubripes (Japanese pufferfish) (Fugu rubripes)	8.5e-19
85	H2Y5A7_CIOSA	H2Y5A7	Ciona savignyi (Pacific transparent sea squirt)	8.6e-19
86	E9PRH9_HUMAN	E9PRH9	Homo sapiens (Human)	8.9e-19
87	SIM3_SCHPO	Q9USQ4	Schizosaccharomyces pombe (strain 972 / ATCC 24843) (Fission yeast)	9.4e-19
88	H2VCY5_TAKRU	H2VCY5	Takifugu rubripes (Japanese pufferfish) (Fugu rubripes)	9.6e-19
89	D7MB25_ARALL	D7MB25	Arabidopsis lyrata subsp. lyrata	9.6e-19
90	S4PBX8_9NEOP	S4PBX8	Pararge aegeria	1e-18
91	H3DL42_TETNG	H3DL42	Tetraodon nigroviridis (Spotted green pufferfish) (Chelonodon nigroviridis)	1.3e-18
92	G1U8I5_RABIT	G1U8I5	Oryctolagus cuniculus (Rabbit)	2.3e-18
93	Q5T624_HUMAN	Q5T624	Homo sapiens (Human)	2.9e-18
94	G3W1L9_SARHA	G3W1L9	Sarcophilus harrisii (Tasmanian devil) (Sarcophilus laniarius)	3e-18
95	F7CC16_MONDO	F7CC16	Monodelphis domestica (Gray short-tailed opossum)	3.5e-18
96	E6QYX1_CRYGW	E6QYX1	Cryptococcus gattii serotype B (strain WM276 / ATCC MYA-4071) (Filobasidiella gattii) (Cryptococcus bacillisporus)	4.2e-18
97	F7GEI3_MACMU	F7GEI3	Macaca mulatta (Rhesus macaque)	4.2e-18
98	K1VZN5_TRIAC	K1VZN5	Trichosporon asahii var. asahii CBS 8904	7.7e-18
99	H0VJ90_CAVPO	H0VJ90	Cavia porcellus (Guinea pig)	9.5e-18
100	F7F508_MACMU	F7F508	Macaca mulatta (Rhesus macaque)	1e-17
101	M4D5G1_BRARP	M4D5G1	Brassica rapa subsp. pekinensis	1.2e-17
102	H0WYX2_OTOGA	H0WYX2	Otolemur garnettii (Small-eared galago) (Garnett's greater bushbaby)	1.7e-17
103	J8TYB0_TRIAS	J8TYB0	Trichosporon asahii var. asahii (strain ATCC 90039 / CBS 2479 / JCM 2466 / KCTC 7840 / NCYC 2677 / UAMH 7654) (Yeast)	1.8e-17
104	G3NTD7_GASAC	G3NTD7	Gasterosteus aculeatus (Three-spined stickleback)	1.8e-17
105	G1KQK5_ANOCA	G1KQK5	Anolis carolinensis (Green anole) (American chameleon)	2e-17
106	E9C6H1_CAPO3	E9C6H1	Capsaspora owczarzaki (strain ATCC 30864)	2.1e-17
107	L5LIK9_MYODS	L5LIK9	Myotis davidii (David's myotis)	2.2e-17
108	HGV2_HALRO	Q02508	Halocynthia roretzi (Sea squirt)	2.3e-17
109	Q59RB9_CANAL	Q59RB9	Candida albicans (strain SC5314 / ATCC MYA-2876) (Yeast)	2.4e-17
110	C4YEI8_CANAW	C4YEI8	Candida albicans (strain WO-1)	2.4e-17
111	F6XH64_CIOIN	F6XH64	Ciona intestinalis (Transparent sea squirt) (Ascidia intestinalis)	3.2e-17
112	G6CJN7_DANPL	G6CJN7	Danaus plexippus (Monarch butterfly)	3.6e-17
113	F4PJ24_DICFS	F4PJ24	Dictyostelium fasciculatum SH3	3.8e-17
114	E0VU41_PEDHC	E0VU41	Pediculus humanus subsp. corporis (Body louse)	4.1e-17
115	H2M632_ORYLA	H2M632	Oryzias latipes (Medaka fish) (Japanese ricefish)	4.9e-17
116	K7FW47_PELSI	K7FW47	Pelodiscus sinensis (Chinese softshell turtle) (Trionyx sinensis)	6.7e-17
117	B9H6B0_POPTR	B9H6B0	Populus trichocarpa (Western balsam poplar) (Populus balsamifera subsp. trichocarpa)	7.2e-17
118	I1IZN6_BRADI	I1IZN6	Brachypodium distachyon (Purple false brome) (Trachynia distachya)	1.2e-16
119	M4A9E3_XIPMA	M4A9E3	Xiphophorus maculatus (Southern platyfish) (Platypoecilus maculatus)	1.3e-16
120	I1H451_BRADI	I1H451	Brachypodium distachyon (Purple false brome) (Trachynia distachya)	1.7e-16
121	T1MJN5_TRIUA	T1MJN5	Triticum urartu	1.9e-16
122	L7MJZ5_9ACAR	L7MJZ5	Rhipicephalus pulchellus	2e-16
123	G3S5W1_GORGO	G3S5W1	Gorilla gorilla gorilla	2e-16
124	M4AVG2_XIPMA	M4AVG2	Xiphophorus maculatus (Southern platyfish) (Platypoecilus maculatus)	2.2e-16
125	B9HEH1_POPTR	B9HEH1	Populus trichocarpa	2.3e-16
126	H2M462_ORYLA	H2M462	Oryzias latipes (Medaka fish) (Japanese ricefish)	2.5e-16
127	G3PUQ0_GASAC	G3PUQ0	Gasterosteus aculeatus (Three-spined stickleback)	2.6e-16
128	Q5KLE0_CRYNJ	Q5KLE0	Cryptococcus neoformans var. neoformans serotype D (strain JEC21 / ATCC MYA-565) (Filobasidiella neoformans)	2.7e-16
129	H0ZCG9_TAEGU	H0ZCG9	Taeniopygia guttata (Zebra finch) (Poephila guttata)	3e-16
130	Q55YJ8_CRYNB	Q55YJ8	Cryptococcus neoformans var. neoformans serotype D (strain B-3501A) (Filobasidiella neoformans)	3.2e-16
131	M4D280_BRARP	M4D280	Brassica rapa subsp. pekinensis	3.6e-16
132	Q22CV9_TETTS	Q22CV9	Tetrahymena thermophila (strain SB210)	4.2e-16
133	S9VTK9_SCHCR	S9VTK9	Schizosaccharomyces cryophilus (strain OY26 / ATCC MYA-4695 / CBS 11777 / NBRC 106824 / NRRL Y48691)	5.6e-16
134	S9Q1K3_SCHOY	S9Q1K3	Schizosaccharomyces octosporus (strain yFS286)	6.4e-16
135	G7K9G9_MEDTR	G7K9G9	Medicago truncatula (Barrel medic) (Medicago tribuloides)	7.8e-16
136	I3T5T2_MEDTR	I3T5T2	Medicago truncatula (Barrel medic) (Medicago tribuloides)	8e-16
137	J9VLV7_CRYNH	J9VLV7	Cryptococcus neoformans var. grubii serotype A (strain H99 / ATCC 208821 / CBS 10515 / FGSC 9487)	8.5e-16
138	K0KPL0_WICCF	K0KPL0	Wickerhamomyces ciferrii (strain F-60-10 / ATCC 14091 / CBS 111 / JCM 3599 / NBRC 0793 / NRRL Y-1031) (Yeast) (Pichia ciferrii)	9e-16
139	M0U3Q2_MUSAM	M0U3Q2	Musa acuminata subsp. malaccensis	9.5e-16
140	A5DFU3_PICGU	A5DFU3	Meyerozyma guilliermondii (strain ATCC 6260 / CBS 566 / DSM 6381 / JCM 1539 / NBRC 10279 / NRRL Y-324) (Yeast) (Candida guilliermondii)	9.9e-16
141	F2ECH2_HORVD	F2ECH2	Hordeum vulgare var. distichum (Two-rowed barley)	1.1e-15
142	K7IY03_NASVI	K7IY03	Nasonia vitripennis (Parasitic wasp)	1.1e-15
143	J3MI88_ORYBR	J3MI88	Oryza brachyantha	1.3e-15
144	K5Y1H8_AGABU	K5Y1H8	Agaricus bisporus var. burnettii (strain JB137-S8 / ATCC MYA-4627 / FGSC 10392) (White button mushroom)	1.6e-15
145	I1BKA7_RHIO9	I1BKA7	Rhizopus delemar (strain RA 99-880 / ATCC MYA-4621 / FGSC 9543 / NRRL 43880) (Mucormycosis agent) (Rhizopus arrhizus var. delemar)	1.8e-15
146	D6RNQ5_COPC7	D6RNQ5	Coprinopsis cinerea (strain Okayama-7 / 130 / ATCC MYA-4618 / FGSC 9003) (Inky cap fungus) (Hormographiella aspergillata)	2e-15
147	U4LBR5_9PEZI	U4LBR5	Pyronema omphalodes CBS 100304	2.4e-15
148	E1C9A0_CHICK	E1C9A0	Gallus gallus (Chicken)	2.5e-15
149	H2U365_TAKRU	H2U365	Takifugu rubripes (Japanese pufferfish) (Fugu rubripes)	2.6e-15
150	K9HJM8_AGABB	K9HJM8	Agaricus bisporus var. bisporus (strain H97 / ATCC MYA-4626 / FGSC 10389) (White button mushroom)	2.6e-15
151	T1ESG0_HELRO	T1ESG0	Helobdella robusta	3.4e-15
152	U3K4N5_FICAL	U3K4N5	Ficedula albicollis	3.6e-15
153	Q6Z4S6_ORYSJ	Q6Z4S6	Oryza sativa Japonica Group	6.3e-15
154	B8B6U6_ORYSI	B8B6U6	Oryza sativa subsp. indica	6.3e-15
155	I1Q7Q4_ORYGL	I1Q7Q4	Oryza glaberrima (African rice)	6.7e-15
156	G3AFP1_SPAPN	G3AFP1	Spathaspora passalidarum (strain NRRL Y-27907 / 11-Y1)	6.7e-15
157	B9FVA3_ORYSJ	B9FVA3	Oryza sativa subsp. japonica	7.2e-15
158	C5E2X3_LACTC	C5E2X3	Lachancea thermotolerans (strain ATCC 56472 / CBS 6340 / NRRL Y-8284) (Yeast) (Kluyveromyces thermotolerans)	7.4e-15
159	M1AMG3_SOLTU	M1AMG3	Solanum tuberosum (Potato)	8.3e-15
160	B9W7M2_CANDC	B9W7M2	Candida dubliniensis (strain CD36 / ATCC MYA-646 / CBS 7987 / NCPF 3949 / NRRL Y-17841) (Yeast)	1.4e-14
161	E9PPQ8_HUMAN	E9PPQ8	Homo sapiens (Human)	1.6e-14
162	B0CU79_LACBS	B0CU79	Laccaria bicolor (strain S238N-H82 / ATCC MYA-4686) (Bicoloured deceiver) (Laccaria laccata var. bicolor)	1.9e-14
163	M2S853_COCSN	M2S853	Cochliobolus sativus (strain ND90Pr / ATCC 201652)	1.9e-14
164	R0GWI6_9BRAS	R0GWI6	Capsella rubella	1.9e-14
165	I1FFT3_AMPQE	I1FFT3	Amphimedon queenslandica (Sponge)	1.9e-14
166	B6K743_SCHJY	B6K743	Schizosaccharomyces japonicus (strain yFS275 / FY16936) (Fission yeast)	2.1e-14
167	M1AMG4_SOLTU	M1AMG4	Solanum tuberosum (Potato)	2.1e-14
168	D5KY45_9TREE	D5KY45	Tremella fuciformis	2.4e-14
169	Q0UFD4_PHANO	Q0UFD4	Phaeosphaeria nodorum (strain SN15 / ATCC MYA-4574 / FGSC 10173) (Glume blotch fungus) (Septoria nodorum)	2.5e-14
170	M1AMG5_SOLTU	M1AMG5	Solanum tuberosum (Potato)	2.5e-14
171	K4BCG0_SOLLC	K4BCG0	Solanum lycopersicum (Tomato) (Lycopersicon esculentum)	2.5e-14
172	E2C4L8_HARSA	E2C4L8	Harpegnathos saltator (Jerdon's jumping ant)	3e-14
173	M2UD42_COCH5	M2UD42	Cochliobolus heterostrophus (strain C4 / ATCC 48331 / race T)	3.1e-14
174	F8P490_SERL9	F8P490	Serpula lacrymans var. lacrymans (strain S7.9)	3.4e-14
175	F8Q5A0_SERL3	F8Q5A0	Serpula lacrymans var. lacrymans S7.3	3.6e-14
176	U3IBB9_ANAPL	U3IBB9	Anas platyrhynchos	3.7e-14
177	I3JQT3_ORENI	I3JQT3	Oreochromis niloticus (Nile tilapia) (Tilapia nilotica)	3.8e-14
178	F0WCC0_9STRA	F0WCC0	Albugo laibachii Nc14	3.9e-14
179	F0WCC1_9STRA	F0WCC1	Albugo laibachii Nc14	4.3e-14
180	F0WCB9_9STRA	F0WCB9	Albugo laibachii Nc14	4.5e-14
181	S8CAU4_9LAMI	S8CAU4	Genlisea aurea	4.7e-14
182	F0WCC2_9STRA	F0WCC2	Albugo laibachii Nc14	4.9e-14
183	G3JRA6_CORMM	G3JRA6	Cordyceps militaris CM01	5.8e-14
184	F0WCB8_9STRA	F0WCB8	Albugo laibachii Nc14	6e-14
185	E3S2Z7_PYRTT	E3S2Z7	Pyrenophora teres f. teres (strain 0-1)	6.5e-14
186	E4ZWC0_LEPMJ	E4ZWC0	Leptosphaeria maculans (strain JN3 / isolate v23.1.3 / race Av1-4-5-6-7-8) (Blackleg fungus) (Phoma lingam)	7.4e-14
187	T1I7P5_RHOPR	T1I7P5	Rhodnius prolixus	8.9e-14
188	C5MF58_CANTT	C5MF58	Candida tropicalis (strain ATCC MYA-3404 / T1) (Yeast)	9.5e-14
189	L8G4T1_PSED2	L8G4T1	Geomyces destructans (strain ATCC MYA-4855 / 20631-21) (Bat white-nose syndrome fungus)	1e-13
190	R0K598_SETT2	R0K598	Setosphaeria turcica (strain 28A)	1.1e-13
191	M5VUL7_PRUPE	M5VUL7	Prunus persica (Peach) (Amygdalus persica)	1.1e-13
192	M3JX19_CANMX	M3JX19	Candida maltosa Xu316	1.2e-13
193	G1NDG4_MELGA	G1NDG4	Meleagris gallopavo (Common turkey)	1.2e-13
194	E4X6Z1_OIKDI	E4X6Z1	Oikopleura dioica (Tunicate)	1.6e-13
195	B3P4T1_DROER	B3P4T1	Drosophila erecta (Fruit fly)	1.8e-13
196	S8A4G4_DACHA	S8A4G4	Dactylellina haptotyla CBS 200.50	1.8e-13
197	K5UKL7_PHACS	K5UKL7	Phanerochaete carnosa HHB-10118-sp	1.9e-13
198	A2QFK2_ASPNC	A2QFK2	Aspergillus niger (strain ATCC 1015 / CBS 113.46 / FGSC A1144 / LSHB Ac4 / NCTC 3858a / NRRL 328 / USDA 3528.7)	1.9e-13
199	G2Q812_THIHA	G2Q812	Thielavia heterothallica (strain ATCC 42464 / BCRC 31852 / DSM 1799) (Myceliophthora thermophila)	2.1e-13
200	B6Q370_PENMQ	B6Q370	Penicillium marneffei (strain ATCC 18224 / CBS 334.59 / QM 7333)	2.2e-13
201	B4HL14_DROSE	B4HL14	Drosophila sechellia (Fruit fly)	2.2e-13
202	K8EDZ1_9CHLO	K8EDZ1	Bathycoccus prasinos	2.3e-13
203	A0E096_PARTE	A0E096	Paramecium tetraurelia	2.3e-13
204	F2UGT8_SALR5	F2UGT8	Salpingoeca sp. (strain ATCC 50818) (Proterospongia sp. (strain ATCC 50818 / BSB-021))	2.5e-13
205	B4PTV4_DROYA	B4PTV4	Drosophila yakuba (Fruit fly)	2.5e-13
206	G7XB79_ASPKW	G7XB79	Aspergillus kawachii (strain NBRC 4308) (White koji mold) (Aspergillus awamori var. kawachi)	2.5e-13
207	Q014A9_OSTTA	Q014A9	Ostreococcus tauri	3.2e-13
208	M4FV41_MAGP6	M4FV41	Magnaporthe poae (strain ATCC 64411 / 73-15) (Kentucky bluegrass fungus)	3.3e-13
209	G4T973_PIRID	G4T973	Piriformospora indica (strain DSM 11827)	3.9e-13
210	I1J919_SOYBN	I1J919	Glycine max (Soybean) (Glycine hispida)	4.2e-13
211	A1C5W4_ASPCL	A1C5W4	Aspergillus clavatus (strain ATCC 1007 / CBS 513.65 / DSM 816 / NCTC 3887 / NRRL 1)	4.4e-13
212	NASP_DROME	Q9I7K6	Drosophila melanogaster (Fruit fly)	5.2e-13
213	H9HJ78_ATTCE	H9HJ78	Atta cephalotes (Leafcutter ant)	5.5e-13
214	A7SJG6_NEMVE	A7SJG6	Nematostella vectensis (Starlet sea anemone)	5.6e-13
215	C3TTN3_PENMO	C3TTN3	Penaeus monodon (Giant tiger prawn)	5.8e-13
216	G3T2D1_LOXAF	G3T2D1	Loxodonta africana (African elephant)	6.1e-13
217	E9GTN8_DAPPU	E9GTN8	Daphnia pulex (Water flea)	6.7e-13
218	G0R2C5_ICHMG	G0R2C5	Ichthyophthirius multifiliis (strain G5) (White spot disease agent) (Ich)	7.4e-13
219	C6T935_SOYBN	C6T935	Glycine max (Soybean) (Glycine hispida)	7.8e-13
220	H2WFL4_CAEJA	H2WFL4	Caenorhabditis japonica	8.7e-13
221	G0SE53_CHATD	G0SE53	Chaetomium thermophilum (strain DSM 1495 / CBS 144.50 / IMI 039719)	9e-13
222	F9XEL6_MYCGM	F9XEL6	unclassified	1.2e-12
223	A5BVF6_VITVI	A5BVF6	Vitis vinifera (Grape)	1.4e-12
224	B6SI86_MAIZE	B6SI86	Zea mays (Maize)	1.4e-12
225	F6I231_VITVI	F6I231	Vitis vinifera (Grape)	1.5e-12
226	I1LHJ6_SOYBN	I1LHJ6	Glycine max (Soybean) (Glycine hispida)	1.5e-12
227	C4JT88_UNCRE	C4JT88	Uncinocarpus reesii (strain UAMH 1704)	1.5e-12
228	T0L3V4_COLGC	T0L3V4	Colletotrichum gloeosporioides Cg-14	1.7e-12
229	B6TE75_MAIZE	B6TE75	Zea mays (Maize)	1.8e-12
230	L2FJP7_COLGN	L2FJP7	Colletotrichum gloeosporioides (strain Nara gc5)	1.8e-12
231	F4WLB1_ACREC	F4WLB1	Acromyrmex echinatior (Panamanian leafcutter ant) (Acromyrmex octospinosus echinatior)	1.9e-12
232	D8UIX9_VOLCA	D8UIX9	Volvox carteri (Green alga)	2e-12
233	B6TDD9_MAIZE	B6TDD9	Zea mays (Maize)	2e-12
234	B6TAE3_MAIZE	B6TAE3	Zea mays (Maize)	2e-12
235	K4A0P7_SETIT	K4A0P7	Setaria italica (Foxtail millet) (Panicum italicum)	2.6e-12
236	B2WN42_PYRTR	B2WN42	Pyrenophora tritici-repentis Pt-1C-BFP	2.6e-12
237	F8MBR0_NEUT8	F8MBR0	Neurospora tetrasperma (strain FGSC 2509 / P0656)	2.7e-12
238	Q6C817_YARLI	Q6C817	Yarrowia lipolytica (strain CLIB 122 / E 150) (Yeast) (Candida lipolytica)	3e-12
239	H3IE79_STRPU	H3IE79	Strongylocentrotus purpuratus (Purple sea urchin)	3e-12
240	B0XW20_ASPFC	B0XW20	unclassified	3.1e-12
241	A9TZL8_PHYPA	A9TZL8	Physcomitrella patens subsp. patens (Moss)	3.4e-12
242	Q1K7J7_NEUCR	Q1K7J7	Neurospora crassa	3.7e-12
243	D8Q2Y4_SCHCM	D8Q2Y4	Schizophyllum commune (strain H4-8 / FGSC 9210) (Split gill fungus)	3.7e-12
244	J3PJM9_GAGT3	J3PJM9	Gaeumannomyces graminis var. tritici R3-111a-1	3.8e-12
245	B8LT91_TALSN	B8LT91	Talaromyces stipitatus (strain ATCC 10500 / CBS 375.48 / QM 6759 / NRRL 1006) (Penicillium stipitatum)	4.1e-12
246	J3JVU2_DENPD	J3JVU2	Dendroctonus ponderosae (mountain pine beetle)	4.3e-12
247	E3QBU9_COLGM	E3QBU9	Colletotrichum graminicola (strain M1.001 / M2 / FGSC 10212) (Maize anthracnose fungus) (Glomerella graminicola)	4.9e-12
248	C5X829_SORBI	C5X829	Sorghum bicolor (Sorghum) (Sorghum vulgare)	4.9e-12
249	B4QXY2_DROSI	B4QXY2	Drosophila simulans (Fruit fly)	5.2e-12
250	A4S0X5_OSTLU	A4S0X5	Ostreococcus lucimarinus (strain CCE9901)	5.5e-12
251	E7RAK0_PICAD	E7RAK0	Pichia angusta (strain ATCC 26012 / NRRL Y-7560 / DL-1) (Yeast) (Hansenula polymorpha)	5.9e-12
252	L8X4G7_THACA	L8X4G7	Thanatephorus cucumeris (strain AG1-IA)	6.1e-12
253	S0E189_GIBF5	S0E189	Gibberella fujikuroi (strain CBS 195.34 / IMI 58289 / NRRL A-6831)	6.2e-12
254	Q2GY57_CHAGB	Q2GY57	Chaetomium globosum (strain ATCC 6205 / CBS 148.51 / DSM 1962 / NBRC 6347 / NRRL 1970) (Soil fungus)	6.5e-12
255	A1DG40_NEOFI	A1DG40	Neosartorya fischeri (strain ATCC 1020 / DSM 3700 / FGSC A1164 / NRRL 181) (Aspergillus fischerianus)	6.8e-12
256	R7SAF2_TREMS	R7SAF2	Tremella mesenterica (strain ATCC 24925 / CBS 8224 / DSM 1558 / NBRC 9311 / NRRL Y-6157 / RJB 2259-6) (Jelly fungus)	7.5e-12
257	H1V7Q4_COLHI	H1V7Q4	Colletotrichum higginsianum IMI 349063	8e-12
258	C1E946_MICSR	C1E946	Micromonas sp. (strain RCC299 / NOUM17) (Picoplanktonic green alga)	8.7e-12
259	J4UKW0_BEAB2	J4UKW0	Beauveria bassiana (strain ARSEF 2860)	8.9e-12
260	B3LXH7_DROAN	B3LXH7	Drosophila ananassae (Fruit fly)	9e-12
261	A8WT35_CAEBR	A8WT35	Caenorhabditis briggsae	1e-11
262	Q3TTH5_MOUSE	Q3TTH5	Mus musculus (Mouse)	1.2e-11
263	M2QP35_CERS8	M2QP35	Ceriporiopsis subvermispora B	1.2e-11
264	B6TIM3_MAIZE	B6TIM3	Zea mays (Maize)	1.4e-11
265	G8JVB0_ERECY	G8JVB0	Eremothecium cymbalariae (strain CBS 270.75 / DBVPG 7215 / KCTC 17166 / NRRL Y-17582) (Yeast)	1.4e-11
266	Q6BWS5_DEBHA	Q6BWS5	Debaryomyces hansenii (strain ATCC 36239 / CBS 767 / JCM 1990 / NBRC 0083 / IGC 2968) (Yeast) (Torulaspora hansenii)	1.5e-11
267	Q0CL21_ASPTN	Q0CL21	Aspergillus terreus (strain NIH 2624 / FGSC A1156)	1.5e-11
268	S3C173_OPHP1	S3C173	Ophiostoma piceae UAMH 11346	1.6e-11
269	M1W8A2_CLAP2	M1W8A2	Claviceps purpurea 20.1	1.6e-11
270	B6HK52_PENCW	B6HK52	Penicillium chrysogenum (strain ATCC 28089 / DSM 1075 / Wisconsin 54-1255) (Penicillium notatum)	1.8e-11
271	H0EDD1_GLAL7	H0EDD1	Glarea lozoyensis (strain ATCC 74030 / MF5533)	1.9e-11
272	G2QSJ9_THITE	G2QSJ9	Thielavia terrestris (strain ATCC 38088 / NRRL 8126) (Acremonium alabamense)	2.1e-11
273	I1IKE8_BRADI	I1IKE8	Brachypodium distachyon (Purple false brome) (Trachynia distachya)	2.4e-11
274	S7RQB5_GLOTA	S7RQB5	Gloeophyllum trabeum (strain ATCC 11539 / FP-39264 / Madison 617)	2.6e-11
275	L7JGX4_MAGOP	L7JGX4	Magnaporthe oryzae P131	2.8e-11
276	G4N2R8_MAGO7	G4N2R8	Magnaporthe oryzae (strain 70-15 / ATCC MYA-4617 / FGSC 8958) (Rice blast fungus) (Pyricularia oryzae)	2.8e-11
277	L7HWX1_MAGOY	L7HWX1	Magnaporthe oryzae Y34	2.8e-11
278	Q5AW90_EMENI	Q5AW90	Emericella nidulans (strain FGSC A4 / ATCC 38163 / CBS 112.46 / NRRL 194 / M139) (Aspergillus nidulans)	3.1e-11
279	R7UXG5_CAPTE	R7UXG5	Capitella teleta	3.2e-11
280	M7TG58_EUTLA	M7TG58	Eutypa lata (strain UCR-EL1)	3.6e-11
281	E9J722_SOLIN	E9J722	Solenopsis invicta (Red imported fire ant) (Solenopsis wagneri)	3.6e-11
282	G9MG90_HYPVG	G9MG90	unclassified	3.8e-11
283	L1IDZ1_GUITH	L1IDZ1	Guillardia theta CCMP2712	4e-11
284	D5GBR5_TUBMM	D5GBR5	Tuber melanosporum Mel28	4.4e-11
285	E2AB21_CAMFO	E2AB21	Camponotus floridanus (Florida carpenter ant)	4.4e-11
286	G0MVF2_CAEBE	G0MVF2	Caenorhabditis brenneri (Nematode worm)	4.5e-11
287	S3DSI5_GLAL2	S3DSI5	Glarea lozoyensis (strain ATCC 20868 / MF5171)	4.9e-11
288	U5D8A8_AMBTC	U5D8A8	Amborella trichopoda	4.9e-11
289	B2B7X0_PODAN	B2B7X0	Podospora anserina (strain S / ATCC MYA-4624 / DSM 980 / FGSC 10383) (Pleurage anserina)	4.9e-11
290	H5ZW10_KRYMA	H5ZW10	Kryptolebias marmoratus (Mangrove killifish) (Rivulus marmoratus)	5.2e-11
291	G4VNL6_SCHMA	G4VNL6	Schistosoma mansoni (Blood fluke)	6.4e-11
292	G2XVN4_BOTF4	G2XVN4	Botryotinia fuckeliana T4	6.4e-11
293	M7UU50_BOTF1	M7UU50	Botryotinia fuckeliana BcDW1	6.4e-11
294	F7VZ52_SORMK	F7VZ52	Sordaria macrospora (strain ATCC MYA-333 / DSM 997 / K(L3346) / K-hell)	7e-11
295	Q2UMI9_ASPOR	Q2UMI9	Aspergillus oryzae (strain ATCC 42149 / RIB 40) (Yellow koji mold)	7.4e-11
296	S7ZRI2_PENOX	S7ZRI2	Penicillium oxalicum 114-2	7.6e-11
297	B8NPG3_ASPFN	B8NPG3	Aspergillus flavus (strain ATCC 200026 / FGSC A1120 / NRRL 3357 / JCM 12722 / SRRC 167)	8e-11
298	I7ZMM2_ASPO3	I7ZMM2	Aspergillus oryzae (strain 3.042)	8e-11
299	C4XXN2_CLAL4	C4XXN2	Clavispora lusitaniae ATCC 42720	8.2e-11
300	F2S598_TRIT1	F2S598	Trichophyton tonsurans (strain CBS 112818)	8.3e-11
301	M2MWA7_BAUCO	M2MWA7	Baudoinia compniacensis UAMH 10762	8.5e-11
302	B9S8R3_RICCO	B9S8R3	Ricinus communis (Castor bean)	8.7e-11
303	I0YK52_9CHLO	I0YK52	Coccomyxa subellipsoidea C-169	8.9e-11
304	R8BJ61_TOGMI	R8BJ61	Togninia minima (strain UCR-PA7)	1e-10
305	D7FM34_ECTSI	D7FM34	Ectocarpus siliculosus (Brown alga)	1.1e-10
306	E9F7L3_METAR	E9F7L3	Metarhizium anisopliae (strain ARSEF 23 / ATCC MYA-3075)	1.2e-10
307	D4D7G2_TRIVH	D4D7G2	Trichophyton verrucosum (strain HKI 0517)	1.3e-10
308	I1S020_GIBZE	I1S020	Gibberella zeae (strain PH-1 / ATCC MYA-4620 / FGSC 9075 / NRRL 31084) (Wheat head blight fungus) (Fusarium graminearum)	1.4e-10
309	I3MSG5_SPETR	I3MSG5	Spermophilus tridecemlineatus (Thirteen-lined ground squirrel) (Ictidomys tridecemlineatus)	1.4e-10
310	G9NWK6_HYPAI	G9NWK6	Hypocrea atroviridis (strain ATCC 20476 / IMI 206040) (Trichoderma atroviride)	1.5e-10
311	E9PPR5_HUMAN	E9PPR5	Homo sapiens (Human)	1.5e-10
312	F2SNZ8_TRIRC	F2SNZ8	Trichophyton rubrum (strain ATCC MYA-4607 / CBS 118892) (Athlete's foot fungus)	1.6e-10
313	Q6CS41_KLULA	Q6CS41	Kluyveromyces lactis (strain ATCC 8585 / CBS 2359 / DSM 70799 / NBRC 1267 / NRRL Y-1140 / WM37) (Yeast) (Candida sphaerica)	1.7e-10
314	E5QZ04_ARTGP	E5QZ04	Arthroderma gypseum (strain ATCC MYA-4604 / CBS 118893) (Microsporum gypseum)	1.8e-10
315	G0RSM6_HYPJQ	G0RSM6	unclassified	1.8e-10
316	B8PIS1_POSPM	B8PIS1	Postia placenta (strain ATCC 44394 / Madison 698-R) (Brown rot fungus) (Poria monticola)	1.9e-10
317	D7KTA2_ARALL	D7KTA2	Arabidopsis lyrata subsp. lyrata	2.1e-10
318	N4VIB2_COLOR	N4VIB2	Colletotrichum orbiculare (strain 104-T / ATCC 96160 / CBS 514.97 / LARS 414 / MAFF 240422) (Cucumber anthracnose fungus) (Colletotrichum lagenarium)	2.1e-10
319	M5G4A7_DACSP	M5G4A7	unclassified	2.4e-10
320	K3VKF7_FUSPC	K3VKF7	Fusarium pseudograminearum (strain CS3096)	2.4e-10
321	S7UYA2_TOXGO	S7UYA2	Toxoplasma gondii GT1	2.6e-10
322	B9QAT9_TOXGO	B9QAT9	Toxoplasma gondii	2.6e-10
323	S8F1L3_TOXGO	S8F1L3	Toxoplasma gondii ME49	2.6e-10
324	Q6PJY7_HUMAN	Q6PJY7	Homo sapiens (Human)	2.9e-10
325	D4B2A0_ARTBC	D4B2A0	Arthroderma benhamiae (strain ATCC MYA-4681 / CBS 112371) (Trichophyton mentagrophytes)	3.1e-10
326	F0VGC1_NEOCL	F0VGC1	Neospora caninum (strain Liverpool)	3.1e-10
327	E9DTD4_METAQ	E9DTD4	Metarhizium acridum (strain CQMa 102)	3.2e-10
328	J4I991_FIBRA	J4I991	Fibroporia radiculosa TFFH 294	3.6e-10
329	M3BXL2_SPHMS	M3BXL2	Mycosphaerella populorum SO2202	3.9e-10
330	N1RMU6_FUSC4	N1RMU6	Fusarium oxysporum f. sp. cubense race 4	4e-10
331	J9MR46_FUSO4	J9MR46	Fusarium oxysporum f. sp. lycopersici (strain 4287 / CBS 123668 / FGSC 9935 / NRRL 34936) (Fusarium vascular wilt of tomato)	4.6e-10
332	F9FI66_FUSOF	F9FI66	Fusarium oxysporum (strain Fo5176)	4.6e-10
333	N4TJ25_FUSC1	N4TJ25	Fusarium oxysporum f. sp. cubense race 1	4.6e-10
334	A3LXB4_PICST	A3LXB4	Scheffersomyces stipitis (strain ATCC 58785 / CBS 6054 / NBRC 10063 / NRRL Y-11545) (Yeast) (Pichia stipitis)	5.1e-10
335	H6CB81_EXODN	H6CB81	Exophiala dermatitidis (strain ATCC 34100 / CBS 525.76 / NIH/UT8656) (Black yeast) (Wangiella dermatitidis)	5.6e-10
336	R9AM41_WALI9	R9AM41	Wallemia ichthyophaga (strain EXF-994 / CBS 113033)	6.3e-10
337	K9FRR3_PEND1	K9FRR3	Penicillium digitatum (strain PHI26 / CECT 20796) (Green mold)	6.6e-10
338	Q28HW2_XENTR	Q28HW2	Xenopus tropicalis (Western clawed frog) (Silurana tropicalis)	6.8e-10
339	E3LFF4_CAERE	E3LFF4	Caenorhabditis remanei (Caenorhabditis vulgaris)	7.1e-10
340	Q17886_CAEEL	Q17886	Caenorhabditis elegans	8.9e-10
341	S2JYJ6_MUCC1	S2JYJ6	Mucor circinelloides f. circinelloides 1006PhL	9.1e-10
342	M9MAU9_PSEA3	M9MAU9	Pseudozyma antarctica T-34	9.5e-10
343	G2WRD9_VERDV	G2WRD9	Verticillium dahliae (strain VdLs.17 / ATCC MYA-4575 / FGSC 10137)	1e-09
344	C9S697_VERA1	C9S697	Verticillium albo-atrum (strain VaMs.102 / ATCC MYA-4576 / FGSC 10136) (Verticillium wilt)	1.1e-09
345	M7BA94_CHEMY	M7BA94	Chelonia mydas (Green sea-turtle) (Chelonia agassizi)	1.1e-09
346	K0S826_THAOC	K0S826	Thalassiosira oceanica (Marine diatom)	1.1e-09
347	C5FFB1_ARTOC	C5FFB1	Arthroderma otae (strain ATCC MYA-4605 / CBS 113480) (Microsporum canis)	1.2e-09
348	Q4PBI3_USTMA	Q4PBI3	Ustilago maydis (strain 521 / FGSC 9021) (Corn smut fungus)	1.2e-09
349	I4YJ03_WALSC	I4YJ03	Wallemia sebi (strain ATCC MYA-4683 / CBS 633.66)	1.2e-09
350	K2S884_MACPH	K2S884	Macrophomina phaseolina MS6	1.4e-09
351	M3YNR5_MUSPF	M3YNR5	Mustela putorius furo	1.4e-09
352	T1P7T4_MUSDO	T1P7T4	Musca domestica	1.6e-09
353	J8TZ62_TRIAS	J8TZ62	Trichosporon asahii var. asahii (strain ATCC 90039 / CBS 2479 / JCM 2466 / KCTC 7840 / NCYC 2677 / UAMH 7654) (Yeast)	1.6e-09
354	T0NIL2_9CETA	T0NIL2	Camelus ferus	1.7e-09
355	L9JAN8_TUPCH	L9JAN8	Tupaia chinensis (Chinese tree shrew)	1.8e-09
356	B4DS57_HUMAN	B4DS57	Homo sapiens (Human)	1.8e-09
357	G8YK45_PICSO	G8YK45	Pichia sorbitophila (strain ATCC MYA-4447 / BCRC 22081 / CBS 7064 / NBRC 10061 / NRRL Y-12695) (Hybrid yeast)	1.9e-09
358	D0QWM5_DROMI	D0QWM5	Drosophila miranda (Fruit fly)	2e-09
359	C1G9A8_PARBD	C1G9A8	Paracoccidioides brasiliensis (strain Pb18)	2e-09
360	E1ZKN4_CHLVA	E1ZKN4	Chlorella variabilis (Green alga)	2.1e-09
361	F6Z093_CALJA	F6Z093	Callithrix jacchus (White-tufted-ear marmoset)	2.2e-09
362	S8E8T3_FOMPI	S8E8T3	Fomitopsis pinicola (strain FP-58527)	2.2e-09
363	K1WN76_MARBU	K1WN76	Marssonina brunnea f. sp. multigermtubi (strain MB_m1) (Marssonina leaf spot fungus)	2.2e-09
364	G1XH52_ARTOA	G1XH52	Arthrobotrys oligospora (strain ATCC 24927 / CBS 115.81 / DSM 1491) (Nematode-trapping fungus) (Didymozoophaga oligospora)	2.2e-09
365	Q294J8_DROPS	Q294J8	Drosophila pseudoobscura pseudoobscura	2.6e-09
366	C1GR38_PARBA	C1GR38	Paracoccidioides brasiliensis (strain ATCC MYA-826 / Pb01)	2.7e-09
367	I6TH51_SPIER	I6TH51	Spirometra erinaceieuropaei (Tapeworm)	3e-09
368	E7A091_SPORE	E7A091	Sporisorium reilianum (strain SRZ2)	3e-09
369	R9NZ85_PSEHS	R9NZ85	Pseudozyma hubeiensis SY62	3e-09
370	C0S103_PARBP	C0S103	Paracoccidioides brasiliensis (strain Pb03)	3.1e-09
371	A8PS45_MALGO	A8PS45	Malassezia globosa (strain ATCC MYA-4612 / CBS 7966) (Dandruff-associated fungus)	3.1e-09
372	D3BE49_POLPA	D3BE49	Polysphondylium pallidum (Cellular slime mold)	3.1e-09
373	U1HJ45_9EURO	U1HJ45	Endocarpon pusillum Z07020	3.3e-09
374	N1JB19_BLUG1	N1JB19	Blumeria graminis f. sp. hordei DH14	3.7e-09
375	F7B1X3_CALJA	F7B1X3	Callithrix jacchus (White-tufted-ear marmoset)	4.5e-09
376	G0R244_ICHMG	G0R244	Ichthyophthirius multifiliis (strain G5) (White spot disease agent) (Ich)	4.5e-09
377	NASP_RABIT	P27123	Oryctolagus cuniculus (Rabbit)	4.8e-09
378	B4GL05_DROPE	B4GL05	Drosophila persimilis (Fruit fly)	4.9e-09
379	M2YT83_MYCFI	M2YT83	Pseudocercospora fijiensis CIRAD86	7.1e-09
380	F4NW57_BATDJ	F4NW57	Batrachochytrium dendrobatidis (strain JAM81 / FGSC 10211) (Frog chytrid fungus)	7.8e-09
381	I3NEY0_SPETR	I3NEY0	Spermophilus tridecemlineatus (Thirteen-lined ground squirrel) (Ictidomys tridecemlineatus)	8.1e-09
382	R1DB09_EMIHU	R1DB09	Emiliania huxleyi CCMP1516	8.4e-09
383	Q9P1N1_HUMAN	Q9P1N1	Homo sapiens (Human)	8.9e-09
384	R7YU54_CONA1	R7YU54	Coniosporium apollinis CBS 100218	9.4e-09
385	C7YT99_NECH7	C7YT99	Nectria haematococca (strain 77-13-4 / ATCC MYA-4622 / FGSC 9596 / MPVI) (Fusarium solani subsp. pisi)	1.1e-08
386	I2G0Q0_USTH4	I2G0Q0	Ustilago hordei (strain Uh4875-4) (Barley covered smut fungus)	1.3e-08
387	G0N6M3_CAEBE	G0N6M3	Caenorhabditis brenneri (Nematode worm)	1.5e-08
388	M7XBY6_RHOT1	M7XBY6	Rhodosporidium toruloides NP11	1.5e-08
389	N1PL57_MYCP1	N1PL57	Mycosphaerella pini (strain NZE10 / CBS 128990)	1.5e-08
390	H0YF33_HUMAN	H0YF33	Homo sapiens (Human)	1.6e-08
391	C0NCH6_AJECG	C0NCH6	Ajellomyces capsulata (strain G186AR / H82 / ATCC MYA-2454 / RMSCC 2432) (Darling's disease fungus) (Histoplasma capsulatum)	2e-08
392	C1LGG3_SCHJA	C1LGG3	Schistosoma japonicum (Blood fluke)	2.2e-08
393	B8LR12_PICSI	B8LR12	Picea sitchensis (Sitka spruce) (Pinus sitchensis)	2.2e-08
394	H8X013_CANO9	H8X013	Candida orthopsilosis (strain 90-125) (Yeast)	2.3e-08
395	F2T407_AJEDA	F2T407	Ajellomyces dermatitidis (strain ATCC 18188 / CBS 674.68) (Blastomyces dermatitidis)	2.4e-08
396	T5BS99_AJEDE	T5BS99	Ajellomyces dermatitidis ATCC 26199	2.4e-08
397	C5GDC2_AJEDR	C5GDC2	Ajellomyces dermatitidis (strain ER-3 / ATCC MYA-2586) (Blastomyces dermatitidis)	2.4e-08
398	A6R1W7_AJECN	A6R1W7	Ajellomyces capsulata (strain NAm1 / WU24) (Darling's disease fungus) (Histoplasma capsulatum)	2.8e-08
399	F0XLP9_GROCL	F0XLP9	Grosmannia clavigera (strain kw1407 / UAMH 11150) (Blue stain fungus) (Graphiocladiella clavigera)	2.9e-08
400	F0UIA3_AJEC8	F0UIA3	Ajellomyces capsulata (strain H88) (Darling's disease fungus) (Histoplasma capsulatum)	2.9e-08
401	C6HAT6_AJECH	C6HAT6	Ajellomyces capsulata (strain H143) (Darling's disease fungus) (Histoplasma capsulatum)	2.9e-08
402	G8BZL2_TETPH	G8BZL2	Tetrapisispora phaffii (strain ATCC 24235 / CBS 4417 / NBRC 1672 / NRRL Y-8282 / UCD 70-5) (Yeast) (Fabospora phaffii)	3.1e-08
403	F6R8N0_ORNAN	F6R8N0	Ornithorhynchus anatinus (Duckbill platypus)	3.4e-08
404	B8CED1_THAPS	B8CED1	Thalassiosira pseudonana (Marine diatom) (Cyclotella nana)	3.8e-08
405	B4KDB4_DROMO	B4KDB4	Drosophila mojavensis (Fruit fly)	3.9e-08
406	B4NB15_DROWI	B4NB15	Drosophila willistoni (Fruit fly)	4.4e-08
407	U5ESS1_9DIPT	U5ESS1	Corethrella appendiculata	5.2e-08
408	C5JSZ4_AJEDS	C5JSZ4	Ajellomyces dermatitidis (strain SLH14081)	5.2e-08
409	T0QKT1_9STRA	T0QKT1	Saprolegnia diclina VS20	5.8e-08
410	M8AXD7_TRIUA	M8AXD7	Triticum urartu (Red wild einkorn) (Crithodium urartu)	6.3e-08
411	H1A1Q5_TAEGU	H1A1Q5	Taeniopygia guttata (Zebra finch) (Poephila guttata)	6.6e-08
412	Q0IFB8_AEDAE	Q0IFB8	Aedes aegypti (Yellowfever mosquito) (Culex aegypti)	6.6e-08
413	R1EMH2_BOTPV	R1EMH2	unclassified	7.3e-08
414	Q54DZ8_DICDI	Q54DZ8	Dictyostelium discoideum (Slime mold)	7.5e-08
415	G3SGB5_GORGO	G3SGB5	Gorilla gorilla gorilla	9.9e-08
416	Q4R4D0_MACFA	Q4R4D0	Macaca fascicularis (Crab-eating macaque) (Cynomolgus monkey)	1e-07
417	B3S1D0_TRIAD	B3S1D0	Trichoplax adhaerens (Trichoplax reptans)	1.1e-07
418	C1L4Y6_SCHJA	C1L4Y6	Schistosoma japonicum (Blood fluke)	1.1e-07
419	Q5DDB4_SCHJA	Q5DDB4	Schistosoma japonicum (Blood fluke)	1.1e-07
420	E7KFB9_YEASA	E7KFB9	Saccharomyces cerevisiae (strain AWRI796)	1.1e-07
421	A5DWT8_LODEL	A5DWT8	Lodderomyces elongisporus (strain ATCC 11503 / CBS 2605 / JCM 1781 / NBRC 1676 / NRRL YB-4239) (Yeast) (Saccharomyces elongisporus)	1.3e-07
422	H0Y052_OTOGA	H0Y052	Otolemur garnettii (Small-eared galago) (Garnett's greater bushbaby)	1.3e-07
423	G8B7Q7_CANPC	G8B7Q7	Candida parapsilosis (strain CDC 317 / ATCC MYA-4646) (Yeast) (Monilia parapsilosis)	1.6e-07
424	T5AIX1_9HYPO	T5AIX1	Ophiocordyceps sinensis CO18	1.7e-07
425	B4LZF4_DROVI	B4LZF4	Drosophila virilis (Fruit fly)	1.8e-07
426	A8Q566_BRUMA	A8Q566	Brugia malayi (Filarial nematode worm)	2.6e-07
427	I1IKE6_BRADI	I1IKE6	Brachypodium distachyon (Purple false brome) (Trachynia distachya)	3e-07
428	I1IKE5_BRADI	I1IKE5	Brachypodium distachyon (Purple false brome) (Trachynia distachya)	3e-07
429	C5LLT8_PERM5	C5LLT8	Perkinsus marinus (strain ATCC 50983 / TXsc)	3.6e-07
430	N6T120_DENPD	N6T120	Dendroctonus ponderosae (mountain pine beetle)	4.7e-07
431	Q4SSN2_TETNG	Q4SSN2	Tetraodon nigroviridis (Spotted green pufferfish) (Chelonodon nigroviridis)	6.2e-07
432	C5L820_PERM5	C5L820	Perkinsus marinus (strain ATCC 50983 / TXsc)	9.5e-07
433	U1LNZ1_ASCSU	U1LNZ1	Ascaris suum	1.7e-06
434	O17687_CAEEL	O17687	Caenorhabditis elegans	1.7e-06
435	J9F1L5_WUCBA	J9F1L5	Wuchereria bancrofti	1.7e-06
436	G5B984_HETGA	G5B984	Heterocephalus glaber (Naked mole rat)	1.9e-06
437	J9K8C9_ACYPI	J9K8C9	Acyrthosiphon pisum (Pea aphid)	2.1e-06
438	G7DSK4_MIXOS	G7DSK4	Mixia osmundae (strain CBS 9802 / IAM 14324 / JCM 22182 / KY 12970)	2.6e-06
439	A8XVG3_CAEBR	A8XVG3	Caenorhabditis briggsae	2.9e-06
440	H2W1G7_CAEJA	H2W1G7	Caenorhabditis japonica	3.7e-06
441	C5K6F9_PERM5	C5K6F9	Perkinsus marinus (strain ATCC 50983 / TXsc)	4.5e-06
442	HIF1_YEAST	Q12373	Saccharomyces cerevisiae (strain ATCC 204508 / S288c) (Baker's yeast)	4.7e-06
443	C7GPH7_YEAS2	C7GPH7	Saccharomyces cerevisiae (strain JAY291)	4.8e-06
444	G2WIH3_YEASK	G2WIH3	Saccharomyces cerevisiae (strain Kyokai no. 7 / NBRC 101557) (Baker's yeast)	4.8e-06
445	U5H4M9_USTVI	U5H4M9	Microbotryum violaceum p1A1 Lamole	5.3e-06
446	G2HHT1_PANTR	G2HHT1	Pan troglodytes (Chimpanzee)	5.4e-06
447	E3XDG5_ANODA	E3XDG5	Anopheles darlingi (Mosquito)	5.4e-06
448	B9HEH2_POPTR	B9HEH2	Populus trichocarpa (Western balsam poplar) (Populus balsamifera subsp. trichocarpa)	5.6e-06
449	G7YXD3_CLOSI	G7YXD3	Clonorchis sinensis (Chinese liver fluke)	6.5e-06
450	B5VMS4_YEAS6	B5VMS4	Saccharomyces cerevisiae (strain AWRI1631)	6.5e-06
451	Q7PGM3_ANOGA	Q7PGM3	Anopheles gambiae (African malaria mosquito)	7e-06
452	N1P764_YEASC	N1P764	Saccharomyces cerevisiae CEN.PK113-7D	8.2e-06
453	Q9BMI5_STRPU	Q9BMI5	Strongylocentrotus purpuratus (Purple sea urchin)	8.8e-06
454	M0YI28_HORVD	M0YI28	Hordeum vulgare var. distichum (Two-rowed barley)	8.9e-06
455	I1H879_BRADI	I1H879	Brachypodium distachyon (Purple false brome) (Trachynia distachya)	9.4e-06
456	M7PAE8_PNEMU	M7PAE8	Pneumocystis murina B123	9.7e-06
457	B4JHY8_DROGR	B4JHY8	Drosophila grimshawi (Fruit fly) (Idiomyia grimshawi)	1e-05
458	G3MID7_9ACAR	G3MID7	Amblyomma maculatum (Gulf Coast tick)	1.1e-05
459	G3MGE0_9ACAR	G3MGE0	Amblyomma maculatum (Gulf Coast tick)	1.2e-05
460	E1FUD6_LOALO	E1FUD6	Loa loa (Eye worm) (Filaria loa)	1.2e-05
461	E7NKD2_YEASO	E7NKD2	Saccharomyces cerevisiae FostersO	1.2e-05
462	B7PQD3_IXOSC	B7PQD3	Ixodes scapularis (Black-legged tick) (Deer tick)	1.4e-05
463	E7QI15_YEASZ	E7QI15	Saccharomyces cerevisiae (strain Zymaflore VL3) (Baker's yeast)	1.5e-05
464	M0X7A6_HORVD	M0X7A6	Hordeum vulgare var. distichum (Two-rowed barley)	1.5e-05
465	C4R884_PICPG	C4R884	Komagataella pastoris (strain ATCC 76273 / CBS 7435 / CECT 11047 / NRRL Y-11430 / Wegner 21-1) (Yeast) (Pichia pastoris)	1.6e-05
466	E7Q6P7_YEASB	E7Q6P7	Saccharomyces cerevisiae (strain FostersB)	1.8e-05
467	H0GJW1_9SACH	H0GJW1	Saccharomyces cerevisiae x Saccharomyces kudriavzevii VIN7	1.8e-05
468	C8ZCV0_YEAS8	C8ZCV0	Saccharomyces cerevisiae (strain FostersB) (Baker's yeast)	1.8e-05
469	E7KRD9_YEASL	E7KRD9	Saccharomyces cerevisiae (strain Lalvin QA23)	1.8e-05
470	B3LTE8_YEAS1	B3LTE8	Saccharomyces cerevisiae (strain RM11-1a)	1.8e-05
471	A7A0N5_YEAS7	A7A0N5	Saccharomyces cerevisiae (strain YJM789)	1.8e-05
472	Q5CUY3_CRYPI	Q5CUY3	Cryptosporidium parvum (strain Iowa II)	1.9e-05
473	E9HS61_DAPPU	E9HS61	Daphnia pulex (Water flea)	2.3e-05
474	M8B0A7_AEGTA	M8B0A7	Aegilops tauschii (Tausch's goatgrass) (Aegilops squarrosa)	2.4e-05
475	H3GMP5_PHYRM	H3GMP5	Phytophthora ramorum (Sudden oak death agent)	2.9e-05
476	A8J211_CHLRE	A8J211	Chlamydomonas reinhardtii (Chlamydomonas smithii)	3.1e-05
477	F2EID1_HORVD	F2EID1	Hordeum vulgare var. distichum (Two-rowed barley)	3.3e-05
478	Q7XXQ4_ORYSJ	Q7XXQ4	Oryza sativa subsp. japonica	4e-05
479	D0MS55_PHYIT	D0MS55	Phytophthora infestans T30-4	4.4e-05
480	M1V9T9_CYAME	M1V9T9	Cyanidioschyzon merolae strain 10D	4.9e-05
481	E5SFY3_TRISP	E5SFY3	Trichinella spiralis (Trichina worm)	5.1e-05
482	M0YI29_HORVD	M0YI29	Hordeum vulgare var. distichum (Two-rowed barley)	5.2e-05
483	A7EIS3_SCLS1	A7EIS3	Sclerotinia sclerotiorum (strain ATCC 18683 / 1980 / Ss-1) (White mold) (Whetzelinia sclerotiorum)	5.5e-05
484	Q754F8_ASHGO	Q754F8	Ashbya gossypii (strain ATCC 10895 / CBS 109.51 / FGSC 9923 / NRRL Y-1056) (Yeast) (Eremothecium gossypii)	6.2e-05
485	M9N4B5_ASHGS	M9N4B5	Ashbya gossypii FDAG1	6.2e-05
486	M0YI27_HORVD	M0YI27	Hordeum vulgare var. distichum (Two-rowed barley)	7.8e-05
487	M0WGP9_HORVD	M0WGP9	Hordeum vulgare var. distichum (Two-rowed barley)	9.1e-05
488	G0NV09_CAEBE	G0NV09	Caenorhabditis brenneri (Nematode worm)	0.00013	Lineages with e values slightly higher than e ^-5 in HMM searhces are listed below
489	G4YES5_PHYSP	G4YES5	Phytophthora sojae (strain P6497) (Soybean stem and root rot agent) (Phytophthora megasperma f. sp. glycines)	0.00014
490	M0YI25_HORVD	M0YI25	Hordeum vulgare var. distichum (Two-rowed barley)	0.00019
491	B0WN85_CULQU	B0WN85	Culex quinquefasciatus (Southern house mosquito) (Culex pungens)	0.0002
492	M0YI26_HORVD	M0YI26	Hordeum vulgare var. distichum (Two-rowed barley)	0.00023
493	T1MET2_TRIUA	T1MET2	Triticum urartu	0.00027
494	M0WGP8_HORVD	M0WGP8	Hordeum vulgare var. distichum (Two-rowed barley)	0.00032
495	F0ZJT4_DICPU	F0ZJT4	Dictyostelium purpureum (Slime mold)	0.00034
496	Q5CFF2_CRYHO	Q5CFF2	Cryptosporidium hominis	0.00039
497	M4BIG8_HYAAE	M4BIG8	Hyaloperonospora arabidopsidis Emoy2	0.00051
498	M2XTN6_GALSU	M2XTN6	Galdieria sulphuraria (Red alga)	0.00051
499	T1FFU3_HELRO	T1FFU3	Helobdella robusta	0.00065
500	G5DZ00_9PIPI	G5DZ00	Hymenochirus curtipes (western dwarf clawed frog)	0.00073
501	R9XGD0_ASHAC	R9XGD0	unclassified	0.00094
502	S6ESJ9_ZYGBA	S6ESJ9	Zygosaccharomyces bailii CLIB 213	0.001
503	C5DQJ4_ZYGRC	C5DQJ4	Zygosaccharomyces rouxii (strain ATCC 2623 / CBS 732 / NBRC 1130 / NCYC 568 / NRRL Y-229) (Candida mogii)	0.0012
504	H3EER8_PRIPA	H3EER8	Pristionchus pacificus (Parasitic nematode)	0.0013
505	Q4Y594_PLACH	Q4Y594	Plasmodium chabaudi	0.0014
506	Q7RNQ1_PLAYO	Q7RNQ1	Plasmodium yoelii yoelii	0.0014
508	Q8I5Y9_PLAF7	Q8I5Y9	Plasmodium falciparum (isolate 3D7)	0.0015
509	C5LKV6_PERM5	C5LKV6	Perkinsus marinus (strain ATCC 50983 / TXsc)	0.0017
510	A5K0F5_PLAVS	A5K0F5	Plasmodium vivax (strain Salvador I)	0.0018
511	R7U478_CAPTE	R7U478	Capitella teleta	0.002
512	K6VG25_9APIC	K6VG25	Plasmodium cynomolgi strain B	0.0023
513	F2Q409_TRIEC	F2Q409	Trichophyton equinum (strain ATCC MYA-4606 / CBS 127.97) (Horse ringworm fungus)	0.0037
514	L8H1Y0_ACACA	L8H1Y0	Acanthamoeba castellanii str. Neff	0.0041
515	Q4Z1M7_PLABA	Q4Z1M7	Plasmodium berghei (strain Anka)	0.0059
516	K8Z1X3_9STRA	K8Z1X3	Nannochloropsis gaditana CCMP526	0.0065
517	J9IJ16_9SPIT	J9IJ16	Oxytricha trifallax	0.0068
519	I7IPB3_BABMI	I7IPB3	Babesia microti strain RI	0.0094
