# Supplementary material for: Molecular evolution of NASP and conserved histone H3/H4 transport pathway
Source: BMC Evol Biol. 2014 Jun 20;14:139. doi: 10.1186/1471-2148-14-139 (PMC4082323; doi:10.1186/1471-2148-14-139)
Supplement: Additional file 9 — List of proteins identified in the study as putative Asf1 through a HMMsearch. Species names, accession numbers of UniProtKB and e-values are provided. [file 1471-2148-14-139-S9.xlsx]

## Sheet: Sheet1
Asf1 homologs identified through HMMERsearch. Database scanned UniprotKB. Only raw data are provided which also inlcudes lineage specific paralogs. Identical sequences has not been eliminated.
For details see main text methods
	UniProtKB Accession numbers		Specie names	e-values
1	B5VL60_YEAS6	B5VL60	Saccharomyces cerevisiae (strain AWRI1631)	1.9e-121
2	U4LU03_PYROM	U4LU03	Pyronema omphalodes CBS 100304	3.2e-118
3	F2XYK4_9PEZI	F2XYK4	Pyronema omphalodes	3.2e-118
4	E7LW44_YEASV	E7LW44	Saccharomyces cerevisiae (strain VIN 13) (Baker's yeast)	2e-117
5	J5RMT8_SACK1	J5RMT8	Saccharomyces kudriavzevii (strain ATCC MYA-4449 / AS 2.2408 / CBS 8840 / NBRC 1802 / NCYC 2889)	7.7e-114
6	H0GWQ3_9SACH	H0GWQ3	Saccharomyces cerevisiae x Saccharomyces kudriavzevii VIN7	1.5e-113
7	J8Q0P7_SACAR	J8Q0P7	Saccharomyces arboricola (strain H-6 / AS 2.3317 / CBS 10644) (Yeast)	5.5e-113
8	ASF1_SCHPO	O74515	Schizosaccharomyces pombe (strain 972 / ATCC 24843) (Fission yeast)	2.4e-110
9	I7M048_TETTS	I7M048	Tetrahymena thermophila SB210	1.4e-108
10	H2AWV7_KAZAF	H2AWV7	Kazachstania africana (strain ATCC 22294 / BCRC 22015 / CBS 2517 / CECT 1963 / NBRC 1671 / NRRL Y-8276) (Yeast) (Kluyveromyces africanus)	1.6e-106
11	G0V7S5_NAUCC	G0V7S5	Naumovozyma castellii (strain ATCC 76901 / CBS 4309 / NBRC 1992 / NRRL Y-12630) (Yeast) (Saccharomyces castellii)	1.8e-105
12	A3LXW8_PICST	A3LXW8	Scheffersomyces stipitis (strain ATCC 58785 / CBS 6054 / NBRC 10063 / NRRL Y-11545) (Yeast) (Pichia stipitis)	8.1e-104
13	S6DYA5_ZYGBA	S6DYA5	Zygosaccharomyces bailii CLIB 213	8.5e-104
14	G8ZZE0_TORDC	G8ZZE0	Torulaspora delbrueckii (strain ATCC 10662 / CBS 1146 / NBRC 0425 / NCYC 2629 / NRRL Y-866) (Yeast) (Candida colliculosa)	2.1e-103
15	G8BQI2_TETPH	G8BQI2	Tetrapisispora phaffii (strain ATCC 24235 / CBS 4417 / NBRC 1672 / NRRL Y-8282 / UCD 70-5) (Yeast) (Fabospora phaffii)	4.1e-103
16	ASF1_CANGA	Q6FL84	Candida glabrata (strain ATCC 2001 / CBS 138 / JCM 3761 / NBRC 0622 / NRRL Y-65) (Yeast) (Torulopsis glabrata)	7.1e-103
17	J7RUS3_KAZNA	J7RUS3	Kazachstania naganishii (strain ATCC MYA-139 / BCRC 22969 / CBS 8797 / CCRC 22969 / KCTC 17520 / NBRC 10181 / NCYC 3082) (Yeast) (Saccharomyces naganishii)	1.2e-102
18	C5DV42_ZYGRC	C5DV42	Zygosaccharomyces rouxii (strain ATCC 2623 / CBS 732 / NBRC 1130 / NCYC 568 / NRRL Y-229) (Candida mogii)	1.2e-102
19	C4Y995_CLAL4	C4Y995	Clavispora lusitaniae ATCC 42720	2.2e-102
20	G8YN09_PICSO	G8YN09	Pichia sorbitophila (strain ATCC MYA-4447 / BCRC 22081 / CBS 7064 / NBRC 10061 / NRRL Y-12695) (Hybrid yeast)	2.7e-102
21	G8YKM8_PICSO	G8YKM8	Pichia sorbitophila (strain ATCC MYA-4447 / BCRC 22081 / CBS 7064 / NBRC 10061 / NRRL Y-12695) (Hybrid yeast)	3.7e-102
22	A7TQX8_VANPO	A7TQX8	Vanderwaltozyma polyspora (strain ATCC 22028 / DSM 70294) (Kluyveromyces polysporus)	4e-102
23	ASF1_DEBHA	Q6BYE5	Debaryomyces hansenii (strain ATCC 36239 / CBS 767 / JCM 1990 / NBRC 0083 / IGC 2968) (Yeast) (Torulaspora hansenii)	4.5e-102
24	J7SB66_NAUDC	J7SB66	Naumovozyma dairenensis (strain ATCC 10597 / BCRC 20456 / CBS 421 / NBRC 0211 / NRRL Y-12639) (Saccharomyces dairenensis)	5.1e-102
25	N1PC30_MYCP1	N1PC30	Mycosphaerella pini (strain NZE10 / CBS 128990)	2e-101
26	B8M5L4_TALSN	B8M5L4	Talaromyces stipitatus (strain ATCC 10500 / CBS 375.48 / QM 6759 / NRRL 1006) (Penicillium stipitatum)	4.5e-101
27	S9VUB0_SCHCR	S9VUB0	Schizosaccharomyces cryophilus (strain OY26 / ATCC MYA-4695 / CBS 11777 / NBRC 106824 / NRRL Y48691)	8e-101
28	V5I577_BYSSN	V5I577	Byssochlamys spectabilis (strain No. 5 / NBRC 109023)	1.1e-100
29	B6Q5N4_PENMQ	B6Q5N4	Penicillium marneffei (strain ATCC 18224 / CBS 334.59 / QM 7333)	1.4e-100
30	K2S228_MACPH	K2S228	Macrophomina phaseolina MS6	2.2e-100
31	ASF1_EMENI	Q5B3I9	Aspergillus nidulans FGSC A4	2.2e-100
32	A5DFD7_PICGU	A5DFD7	Meyerozyma guilliermondii (strain ATCC 6260 / CBS 566 / DSM 6381 / JCM 1539 / NBRC 10279 / NRRL Y-324) (Yeast) (Candida guilliermondii)	3.4e-100
33	R1EML6_BOTPV	R1EML6	unclassified	3.9e-100
34	G3AJX5_SPAPN	G3AJX5	Spathaspora passalidarum (strain NRRL Y-27907 / 11-Y1)	4.2e-100
35	I2GZD5_TETBL	I2GZD5	Tetrapisispora blattae (strain ATCC 34711 / CBS 6284 / DSM 70876 / NBRC 10599 / NRRL Y-10934 / UCD 77-7) (Yeast) (Kluyveromyces blattae)	5.2e-100
36	E4UNM9_ARTGP	E4UNM9	Arthroderma gypseum (strain ATCC MYA-4604 / CBS 118893) (Microsporum gypseum)	8.2e-100
37	Q0CNV5_ASPTN	Q0CNV5	Aspergillus terreus (strain NIH 2624 / FGSC A1156)	8.4e-100
38	G7XPX8_ASPKW	G7XPX8	Aspergillus kawachii (strain NBRC 4308) (White koji mold) (Aspergillus awamori var. kawachi)	1.3e-99
39	F2S7D9_TRIT1	F2S7D9	Trichophyton tonsurans (strain CBS 112818)	1.4e-99
40	F2SW12_TRIRC	F2SW12	Trichophyton rubrum (strain ATCC MYA-4607 / CBS 118892) (Athlete's foot fungus)	1.4e-99
41	F9XNA1_MYCGM	F9XNA1	unclassified	2e-99
42	D5GGU7_TUBMM	D5GGU7	Tuber melanosporum Mel28	2e-99
43	M2ZZN8_MYCFI	M2ZZN8	Pseudocercospora fijiensis CIRAD86	3e-99
44	R9XH01_ASHAC	R9XH01	unclassified	3.1e-99
45	C5FS84_ARTOC	C5FS84	Arthroderma otae (strain ATCC MYA-4605 / CBS 113480) (Microsporum canis)	3.6e-99
46	T0K3V7_COLGC	T0K3V7	Colletotrichum gloeosporioides (strain Cg-14)	3.9e-99
47	A5AA70_ASPNC	A5AA70	Aspergillus niger (strain ATCC 1015 / CBS 113.46 / FGSC A1144 / LSHB Ac4 / NCTC 3858a / NRRL 328 / USDA 3528.7)	4.4e-99
48	G0S2D9_CHATD	G0S2D9	Chaetomium thermophilum (strain DSM 1495 / CBS 144.50 / IMI 039719)	5.1e-99
49	S9PXA6_SCHOY	S9PXA6	Schizosaccharomyces octosporus (strain yFS286)	7.3e-99
50	K1XIP4_MARBU	K1XIP4	Marssonina brunnea f. sp. multigermtubi (strain MB_m1) (Marssonina leaf spot fungus)	7.5e-99
51	K0KVR6_WICCF	K0KVR6	Wickerhamomyces ciferrii (strain F-60-10 / ATCC 14091 / CBS 111 / JCM 3599 / NBRC 0793 / NRRL Y-1031) (Yeast) (Pichia ciferrii)	9.5e-99
52	C5P9D7_COCP7	C5P9D7	Coccidioides posadasii (strain RMSCC 757 / Silveira) (Valley fever fungus)	1.3e-98
53	ASF1_COCIM	Q1E0W9	Coccidioides immitis RS	1.3e-98
54	K3VWT3_FUSPC	K3VWT3	Fusarium pseudograminearum (strain CS3096)	1.5e-98
55	S7ZI25_PENOX	S7ZI25	Penicillium oxalicum 114-2	2.2e-98
56	C5MAQ1_CANTT	C5MAQ1	Candida tropicalis (strain ATCC MYA-3404 / T1) (Yeast)	2.4e-98
57	S0DJQ6_GIBF5	S0DJQ6	Gibberella fujikuroi (strain CBS 195.34 / IMI 58289 / NRRL A-6831)	2.4e-98
58	G8BFC1_CANPC	G8BFC1	Candida parapsilosis (strain CDC 317 / ATCC MYA-4646) (Yeast) (Monilia parapsilosis)	2.4e-98
59	F0XNE5_GROCL	F0XNE5	Grosmannia clavigera (strain kw1407 / UAMH 11150) (Blue stain fungus) (Graphiocladiella clavigera)	2.5e-98
60	M9MZC0_ASHG1	M9MZC0	Ashbya gossypii FDAG1	2.8e-98
61	ASF1_ASHGO	Q759F6	Ashbya gossypii (strain ATCC 10895 / CBS 109.51 / FGSC 9923 / NRRL Y-1056) (Yeast) (Eremothecium gossypii)	2.8e-98
62	ASF1_KLULA	Q6CN69	Kluyveromyces lactis (strain ATCC 8585 / CBS 2359 / DSM 70799 / NBRC 1267 / NRRL Y-1140 / WM37) (Yeast) (Candida sphaerica)	6.2e-98
63	B6K418_SCHJY	B6K418	Schizosaccharomyces japonicus (strain yFS275 / FY16936) (Fission yeast)	6.8e-98
64	H1VSW9_COLHI	H1VSW9	Colletotrichum higginsianum (strain IMI 349063)	7.3e-98
65	ASF1_ASPFU	Q4WXX5	unclassified	7.6e-98
66	C5DKP5_LACTC	C5DKP5	Lachancea thermotolerans (strain ATCC 56472 / CBS 6340 / NRRL Y-8284) (Yeast) (Kluyveromyces thermotolerans)	8.5e-98
67	G9NZR8_HYPAI	G9NZR8	Hypocrea atroviridis (strain ATCC 20476 / IMI 206040) (Trichoderma atroviride)	1e-97
68	B6H4L8_PENCW	B6H4L8	Penicillium chrysogenum (strain ATCC 28089 / DSM 1075 / Wisconsin 54-1255) (Penicillium notatum)	1.1e-97
69	H6C1B9_EXODN	H6C1B9	Exophiala dermatitidis (strain ATCC 34100 / CBS 525.76 / NIH/UT8656) (Black yeast) (Wangiella dermatitidis)	1.3e-97
70	ASF1_NEUCR	Q7S1X9	Neurospora crassa (strain ATCC 24698 / 74-OR23-1A / CBS 708.71 / DSM 1257 / FGSC 987)	1.5e-97
71	F8MS03_NEUT8	F8MS03	Neurospora tetrasperma (strain FGSC 2509 / P0656)	1.5e-97
72	G2QK40_THIHA	G2QK40	Thielavia heterothallica (strain ATCC 42464 / BCRC 31852 / DSM 1799) (Myceliophthora thermophila)	1.6e-97
73	ASF1_ASPOR	Q2UKV7	Aspergillus oryzae (strain 3.042) (Yellow koji mold)	1.8e-97
74	I8TRH9_ASPO3	I8TRH9	Aspergillus oryzae (strain 3.042)	1.8e-97
75	B8N3S8_ASPFN	B8N3S8	Aspergillus flavus (strain ATCC 200026 / FGSC A1120 / NRRL 3357 / JCM 12722 / SRRC 167)	1.8e-97
76	C4R6S0_PICPG	C4R6S0	Komagataella pastoris (strain ATCC 76273 / CBS 7435 / CECT 11047 / NRRL Y-11430 / Wegner 21-1) (Yeast) (Pichia pastoris)	1.8e-97
77	H0EP39_GLAL7	H0EP39	Glarea lozoyensis (strain ATCC 74030 / MF5533)	1.9e-97
78	A1D6W5_NEOFI	A1D6W5	Neosartorya fischeri (strain ATCC 1020 / DSM 3700 / FGSC A1164 / NRRL 181) (Aspergillus fischerianus)	2e-97
79	K9FY64_PEND2	K9FY64	Penicillium digitatum (strain Pd1 / CECT 20795) (Green mold)	2.1e-97
80	B4PGE1_DROYA	B4PGE1	Drosophila yakuba (Fruit fly)	2.4e-97
81	C4JZ90_UNCRE	C4JZ90	Uncinocarpus reesii (strain UAMH 1704)	2.8e-97
82	F9FT61_FUSOF	F9FT61	Fusarium oxysporum (strain Fo5176)	3e-97
83	ASF1_CANAL	Q59MV1	Candida albicans (strain SC5314 / ATCC MYA-2876) (Yeast)	3.1e-97
84	G0RIA3_HYPJQ	G0RIA3	unclassified	3.3e-97
85	A1CKK6_ASPCL	A1CKK6	Aspergillus clavatus (strain ATCC 1007 / CBS 513.65 / DSM 816 / NCTC 3887 / NRRL 1)	3.5e-97
86	E3QLG7_COLGM	E3QLG7	Colletotrichum graminicola (strain M1.001 / M2 / FGSC 10212) (Maize anthracnose fungus) (Glomerella graminicola)	3.8e-97
87	C4YMJ9_CANAW	C4YMJ9	Candida albicans (strain WO-1)	4.2e-97
88	G9MNU1_HYPVG	G9MNU1	unclassified	4.4e-97
89	M7T215_EUTLA	M7T215	Eutypa lata (strain UCR-EL1)	4.6e-97
90	B3NIG5_DROER	B3NIG5	Drosophila erecta (Fruit fly)	4.9e-97
91	S3CSJ5_OPHP1	S3CSJ5	Ophiostoma piceae UAMH 11346	5.4e-97
92	F7WAC9_SORMK	F7WAC9	Sordaria macrospora (strain ATCC MYA-333 / DSM 997 / K(L3346) / K-hell)	7.3e-97
93	C7YHP6_NECH7	C7YHP6	Nectria haematococca (strain 77-13-4 / ATCC MYA-4622 / FGSC 9596 / MPVI) (Fusarium solani subsp. pisi)	1e-96
94	N1R9D9_FUSC4	N1R9D9	Fusarium oxysporum f. sp. cubense race 4	1.1e-96
95	J9MCW0_FUSO4	J9MCW0	Fusarium oxysporum f. sp. lycopersici (strain 4287 / CBS 123668 / FGSC 9935 / NRRL 34936) (Fusarium vascular wilt of tomato)	1.1e-96
96	B2AKU1_PODAN	B2AKU1	Podospora anserina (strain S / ATCC MYA-4624 / DSM 980 / FGSC 10383) (Pleurage anserina)	1.1e-96
97	I2JX88_DEKBR	I2JX88	Dekkera bruxellensis AWRI1499	1.3e-96
98	J3NVY8_GAGT3	J3NVY8	Gaeumannomyces graminis var. tritici R3-111a-1	2e-96
99	N4VTN5_COLOR	N4VTN5	Colletotrichum orbiculare (strain 104-T / ATCC 96160 / CBS 514.97 / LARS 414 / MAFF 240422) (Cucumber anthracnose fungus) (Colletotrichum lagenarium)	3.4e-96
100	M3IU11_CANMX	M3IU11	Candida maltosa Xu316	3.9e-96
101	G2YG03_BOTF4	G2YG03	Botryotinia fuckeliana (strain T4)	4e-96
102	M7TQG9_BOTF1	M7TQG9	Botryotinia fuckeliana BcDW1	4e-96
103	ASF1_GIBZE	Q4IR08	Gibberella zeae (strain PH-1 / ATCC MYA-4620 / FGSC 9075 / NRRL 31084) (Wheat head blight fungus) (Fusarium graminearum)	4.5e-96
104	C0S3P1_PARBP	C0S3P1	Paracoccidioides brasiliensis (strain Pb03)	4.9e-96
105	C1G1H8_PARBD	C1G1H8	Paracoccidioides brasiliensis (strain Pb18)	4.9e-96
106	E7R6L8_OGAPD	E7R6L8	Ogataea parapolymorpha (strain DL-1 / ATCC 26012 / NRRL Y-7560)	8.2e-96
107	I6ND58_ERECY	I6ND58	Eremothecium cymbalariae (strain CBS 270.75 / DBVPG 7215 / KCTC 17166 / NRRL Y-17582) (Yeast)	8.3e-96
108	A0ANK9_DROSI	A0ANK9	Drosophila simulans (Fruit fly)	8.8e-96
109	B9WMI3_CANDC	B9WMI3	Candida dubliniensis (strain CD36 / ATCC MYA-646 / CBS 7987 / NCPF 3949 / NRRL Y-17841) (Yeast)	9e-96
110	R8BRJ8_TOGMI	R8BRJ8	Togninia minima (strain UCR-PA7)	1.2e-95
111	C1GU60_PARBA	C1GU60	unclassified	1.3e-95
112	E9EX62_METAR	E9EX62	Metarhizium anisopliae (strain ARSEF 23 / ATCC MYA-3075)	1.4e-95
113	H8X4V7_CANO9	H8X4V7	Candida orthopsilosis (strain 90-125) (Yeast)	1.6e-95
114	N4U089_FUSC1	N4U089	Fusarium oxysporum f. sp. cubense race 1	2e-95
115	L8G099_PSED2	L8G099	Geomyces destructans (strain ATCC MYA-4855 / 20631-21) (Bat white-nose syndrome fungus)	2e-95
116	T5APJ0_9HYPO	T5APJ0	Ophiocordyceps sinensis CO18	2.1e-95
117	ASF1_DROME	Q9V464	Drosophila melanogaster	2.1e-95
118	A5E137_LODEL	A5E137	Lodderomyces elongisporus (strain ATCC 11503 / CBS 2605 / JCM 1781 / NBRC 1676 / NRRL YB-4239) (Yeast) (Saccharomyces elongisporus)	2.3e-95
119	M4FUJ9_MAGP6	M4FUJ9	Magnaporthe poae (strain ATCC 64411 / 73-15) (Kentucky bluegrass fungus)	3.1e-95
120	B2W8F4_PYRTR	B2W8F4	Pyrenophora tritici-repentis (strain Pt-1C-BFP)	3.9e-95
121	G2R7X1_THITE	G2R7X1	Thielavia terrestris (strain ATCC 38088 / NRRL 8126) (Acremonium alabamense)	4e-95
122	M2TJ31_COCH5	M2TJ31	Cochliobolus heterostrophus (strain C4 / ATCC 48331 / race T)	4.1e-95
123	A7F374_SCLS1	A7F374	Sclerotinia sclerotiorum (strain ATCC 18683 / 1980 / Ss-1) (White mold) (Whetzelinia sclerotiorum)	4.3e-95
124	R7YYC3_CONA1	R7YYC3	Coniosporium apollinis CBS 100218	4.5e-95
125	V9DAW5_9EURO	V9DAW5	Cladophialophora carrionii CBS 160.54	5.2e-95
126	M1W6D6_CLAP2	M1W6D6	Claviceps purpurea 20.1	5.4e-95
127	B4IIN6_DROSE	B4IIN6	Drosophila sechellia (Fruit fly)	5.6e-95
128	T5BNM5_AJEDE	T5BNM5	Ajellomyces dermatitidis ATCC 26199	6.4e-95
129	ASF1_YARLI	Q6CI62	Yarrowia lipolytica (strain CLIB 122 / E 150) (Yeast) (Candida lipolytica)	6.6e-95
130	U1G760_9EURO	U1G760	Endocarpon pusillum Z07020	1e-94
131	M2MT48_BAUCO	M2MT48	Baudoinia compniacensis UAMH 10762	1.3e-94
132	E3RCE2_PYRTT	E3RCE2	Pyrenophora teres f. teres (strain 0-1)	1.4e-94
133	E5A3M2_LEPMJ	E5A3M2	Leptosphaeria maculans (strain JN3 / isolate v23.1.3 / race Av1-4-5-6-7-8) (Blackleg fungus) (Phoma lingam)	1.8e-94
134	R0KPR4_SETT2	R0KPR4	Setosphaeria turcica (strain 28A)	2.1e-94
135	M2SNP7_COCSN	M2SNP7	Cochliobolus sativus (strain ND90Pr / ATCC 201652)	6.1e-94
136	C5JJJ3_AJEDS	C5JJJ3	Ajellomyces dermatitidis (strain SLH14081)	1.7e-93
137	F2T9G9_AJEDA	F2T9G9	Ajellomyces dermatitidis (strain ATCC 18188 / CBS 674.68) (Blastomyces dermatitidis)	1.7e-93
138	C9SG28_VERA1	C9SG28	Verticillium alfalfae (strain VaMs.102 / ATCC MYA-4576 / FGSC 10136)	2.3e-93
139	L2G944_COLGN	L2G944	Colletotrichum gloeosporioides (strain Nara gc5)	2.4e-93
140	L7HW51_MAGOY	L7HW51	Magnaporthe oryzae Y34	2.9e-93
141	G4N9J2_MAGO7	G4N9J2	Magnaporthe oryzae (strain 70-15 / ATCC MYA-4617 / FGSC 8958) (Rice blast fungus) (Pyricularia oryzae)	2.9e-93
142	L7IX17_MAGOP	L7IX17	Magnaporthe oryzae P131	2.9e-93
143	M3BRF0_SPHMS	M3BRF0	Mycosphaerella populorum SO2202	4e-93
144	J5JYC5_BEAB2	J5JYC5	Beauveria bassiana (strain ARSEF 2860)	4.6e-93
145	U7Q7M1_SPOS1	U7Q7M1	Sporothrix schenckii (strain ATCC 58251 / de Perez 2211183)	8.8e-93
146	C0NUS4_AJECG	C0NUS4	Ajellomyces capsulata (strain G186AR / H82 / ATCC MYA-2454 / RMSCC 2432) (Darling's disease fungus) (Histoplasma capsulatum)	1.4e-92
147	D1GYX3_DROAN	D1GYX3	Drosophila ananassae (Fruit fly)	2.2e-92
148	Q29DE9_DROPS	Q29DE9	Drosophila pseudoobscura pseudoobscura	2.2e-92
149	B3M6Y9_DROAN	B3M6Y9	Drosophila ananassae (Fruit fly)	2.9e-92
150	B4N3L5_DROWI	B4N3L5	Drosophila willistoni (Fruit fly)	2.9e-92
151	G3JI03_CORMM	G3JI03	Cordyceps militaris CM01	3.2e-92
152	B4H9B1_DROPE	B4H9B1	Drosophila persimilis (Fruit fly)	4.8e-92
153	G2XI61_VERDV	G2XI61	Verticillium dahliae (strain VdLs.17 / ATCC MYA-4575 / FGSC 10137)	1.2e-91
154	ASF1_CHAGB	Q2GQS2	Chaetomium globosum (strain ATCC 6205 / CBS 148.51 / DSM 1962 / NBRC 6347 / NRRL 1970) (Soil fungus)	3.2e-91
155	B4IY29_DROGR	B4IY29	Drosophila grimshawi (Fruit fly) (Idiomyia grimshawi)	4e-91
156	B4LD12_DROVI	B4LD12	Drosophila virilis (Fruit fly)	6.6e-91
157	D1GZ40_9MUSC	D1GZ40	Drosophila phaeopleura	9e-91
158	B4KZB4_DROMO	B4KZB4	Drosophila mojavensis (Fruit fly)	1.7e-90
159	S8CA83_DACHA	S8CA83	Dactylellina haptotyla (strain CBS 200.50)	7.6e-90
160	D3TQB4_GLOMM	D3TQB4	Glossina morsitans morsitans	1.3e-89
161	G1X6Y4_ARTOA	G1X6Y4	Arthrobotrys oligospora (strain ATCC 24927 / CBS 115.81 / DSM 1491) (Nematode-trapping fungus) (Didymozoophaga oligospora)	3e-89
162	T1PM72_MUSDO	T1PM72	Musca domestica	3.1e-89
163	T1DNF8_ANOAQ	T1DNF8	Anopheles aquasalis	5.8e-88
164	B0WK08_CULQU	B0WK08	Culex quinquefasciatus (Southern house mosquito) (Culex pungens)	2e-86
165	B0XH11_CULQU	B0XH11	Culex quinquefasciatus (Southern house mosquito) (Culex pungens)	2.3e-86
166	N6UI86_DENPD	N6UI86	Dendroctonus ponderosae (mountain pine beetle)	5.6e-86
167	E3XA87_ANODA	E3XA87	Anopheles darlingi (Mosquito)	6.6e-86
168	Q1HQS2_AEDAE	Q1HQS2	Aedes aegypti (Yellowfever mosquito) (Culex aegypti)	7.4e-86
169	J3JWP6_DENPD	J3JWP6	Dendroctonus ponderosae (mountain pine beetle)	1.2e-85
170	Q7PNM2_ANOGA	Q7PNM2	Anopheles gambiae	2.3e-85
171	C5G7J4_AJEDR	C5G7J4	Ajellomyces dermatitidis (strain ER-3 / ATCC MYA-2586) (Blastomyces dermatitidis)	4.1e-85
172	E2C002_HARSA	E2C002	Harpegnathos saltator	8e-85
173	R4G4I2_RHOPR	R4G4I2	Rhodnius prolixus (Triatomid bug)	1e-84
174	H9JZU9_APIME	H9JZU9	Apis mellifera (Honeybee)	1e-84
175	T1H5Q8_MEGSC	T1H5Q8	Megaselia scalaris	1.1e-84
176	J9KA92_ACYPI	J9KA92	Acyrthosiphon pisum	1.4e-84
177	E9IWT8_SOLIN	E9IWT8	Solenopsis invicta	1.8e-84
178	E0VXU6_PEDHC	E0VXU6	Pediculus humanus subsp. corporis (Body louse)	2e-84
179	E2AKG5_CAMFO	E2AKG5	Camponotus floridanus (Florida carpenter ant)	2.1e-84
180	M7NVR5_PNEMU	M7NVR5	Pneumocystis murina B123	2.8e-84
181	F4W5U4_ACREC	F4W5U4	Acromyrmex echinatior (Panamanian leafcutter ant) (Acromyrmex octospinosus echinatior)	3.8e-84
182	D4DK91_TRIVH	D4DK91	Trichophyton verrucosum (strain HKI 0517)	7.4e-84
183	D2A443_TRICA	D2A443	Tribolium castaneum	8.3e-84
184	U5EZW0_9DIPT	U5EZW0	Corethrella appendiculata	8.6e-84
185	G6CWW5_DANPL	G6CWW5	Danaus plexippus	1.2e-83
186	T1JK92_STRMM	T1JK92	Strigamia maritima	1.6e-83
187	S4P9F2_9NEOP	S4P9F2	Pararge aegeria	2.8e-83
188	M1KAL0_PNECA	M1KAL0	Pneumocystis carinii	3.5e-83
189	V5G7K8_ANOGL	V5G7K8	Anoplophora glabripennis	5.6e-83
190	K7ITI2_NASVI	K7ITI2	Nasonia vitripennis	7.1e-83
191	E9EC53_METAQ	E9EC53	Metarhizium acridum (strain CQMa 102)	8.4e-83
192	H9IWK5_BOMMO	H9IWK5	Bombyx mori	1e-82
193	L7M754_9ACAR	L7M754	Rhipicephalus pulchellus	1.1e-82
194	B7QIN7_IXOSC	B7QIN7	Ixodes scapularis	3.8e-82
195	V5HDB8_IXORI	V5HDB8	Ixodes ricinus	4e-82
196	K1QJA7_CRAGI	K1QJA7	Crassostrea gigas	6e-82
197	V4CJS3_LOTGI	V4CJS3	Lottia gigantea	2.1e-81
198	T1KX52_TETUR	T1KX52	Tetranychus urticae	3.5e-81
199	E9H2F7_DAPPU	E9H2F7	Daphnia pulex	6.3e-81
200	H3AW49_LATCH	H3AW49	Latimeria chalumnae	1.2e-80
201	A8Q680_MALGO	A8Q680	Malassezia globosa (strain ATCC MYA-4612 / CBS 7966) (Dandruff-associated fungus)	2.9e-80
202	D3ZFM1_RAT	D3ZFM1	Rattus norvegicus	3.7e-80
203	N1J5J4_BLUG1	N1J5J4	Blumeria graminis f. sp. hordei DH14	3.8e-80
204	ASF1B_XENTR	Q6DIP1	Xenopus (Silurana) tropicalis	4e-80
205	ASF1A_MOUSE	Q9CQE6	Mus musculus	4e-80
206	F1SF37_PIG	F1SF37	Sus scrofa (Pig)	9.4e-80
207	R7VGS8_CAPTE	R7VGS8	Capitella teleta	9.5e-80
208	AS1AA_XENLA	Q69DB9	Xenopus laevis (African clawed frog)	1.1e-79
209	C1C461_LITCT	C1C461	unclassified	1.2e-79
210	H0ZNQ9_TAEGU	H0ZNQ9	Taeniopygia guttata	1.5e-79
211	G1RT18_NOMLE	G1RT18	Nomascus leucogenys (Northern white-cheeked gibbon) (Hylobates leucogenys)	1.5e-79
212	G3R3I3_GORGO	G3R3I3	Gorilla gorilla gorilla	1.5e-79
213	H0XU38_OTOGA	H0XU38	Otolemur garnettii (Small-eared galago) (Garnett's greater bushbaby)	1.5e-79
214	H2PK74_PONAB	H2PK74	Pongo abelii (Sumatran orangutan) (Pongo pygmaeus abelii)	1.5e-79
215	I3N694_SPETR	I3N694	Spermophilus tridecemlineatus (Thirteen-lined ground squirrel) (Ictidomys tridecemlineatus)	1.5e-79
216	ASF1_CHICK	Q3C1E9	Gallus gallus	1.5e-79
217	F6WJH0_MACMU	F6WJH0	Macaca mulatta (Rhesus macaque)	1.5e-79
218	ASF1A_HUMAN	Q9Y294	Homo sapiens	1.5e-79
219	E2RT84_CANFA	E2RT84	Canis familiaris (Dog) (Canis lupus familiaris)	1.5e-79
220	F7CZX4_MONDO	F7CZX4	Monodelphis domestica (Gray short-tailed opossum)	1.5e-79
221	G3TC90_LOXAF	G3TC90	Loxodonta africana (African elephant)	1.5e-79
222	U6CR75_NEOVI	U6CR75	Neovison vison	1.5e-79
223	G1LA84_AILME	G1LA84	Ailuropoda melanoleuca (Giant panda)	1.5e-79
224	K7DGJ1_PANTR	K7DGJ1	Pan troglodytes (Chimpanzee)	1.5e-79
225	B7NZK4_RABIT	B7NZK4	Oryctolagus cuniculus (Rabbit)	1.5e-79
226	C8BKD3_SHEEP	C8BKD3	Ovis aries (Sheep)	1.5e-79
227	U3K9I6_FICAL	U3K9I6	Ficedula albicollis	1.5e-79
228	L5JPK1_PTEAL	L5JPK1	Pteropus alecto (Black flying fox)	1.5e-79
229	M3YSH3_MUSPF	M3YSH3	Mustela putorius furo	1.5e-79
230	F6QXV7_CALJA	F6QXV7	Callithrix jacchus (White-tufted-ear marmoset)	1.5e-79
231	G3W4C3_SARHA	G3W4C3	Sarcophilus harrisii (Tasmanian devil) (Sarcophilus laniarius)	1.5e-79
232	U9TEF1_RHIID	U9TEF1	Rhizophagus irregularis (strain DAOM 181602 / DAOM 197198 / MUCL 43194)	1.7e-79
233	Q4S020_TETNG	Q4S020	Tetraodon nigroviridis (Spotted green pufferfish) (Chelonodon nigroviridis)	1.8e-79
234	G0R0Y0_ICHMG	G0R0Y0	Ichthyophthirius multifiliis (strain G5) (White spot disease agent) (Ich)	1.8e-79
235	AS1AB_XENLA	Q7T0M6	Xenopus laevis (African clawed frog)	2e-79
236	H3D958_TETNG	H3D958	Tetraodon nigroviridis (Spotted green pufferfish) (Chelonodon nigroviridis)	2.6e-79
237	F6RIY2_XENTR	F6RIY2	Xenopus (Silurana) tropicalis	2.8e-79
238	G1PLX1_MYOLU	G1PLX1	Myotis lucifugus (Little brown bat)	3.2e-79
239	ASF1A_BOVIN	Q2KIG1	Bos taurus (Bovine)	3.5e-79
240	B4GP88_DROPE	B4GP88	Drosophila persimilis (Fruit fly)	5.6e-79
241	C1BT77_LEPSM	C1BT77	Lepeophtheirus salmonis (salmon louse)	7.3e-79
242	L8HGX1_ACACA	L8HGX1	Acanthamoeba castellanii str. Neff	9.1e-79
243	B5DYA2_DROPS	B5DYA2	Drosophila pseudoobscura pseudoobscura	1.3e-78
244	T1G962_HELRO	T1G962	Helobdella robusta	1.4e-78
245	AS1BB_DANRE	Q6NY34	Danio rerio	1.5e-78
246	M1ECC8_MUSPF	M1ECC8	Mustela putorius furo	1.5e-78
247	C1C2Q9_9MAXI	C1C2Q9	Caligus clemensi	1.7e-78
248	A5AT73_VITVI	A5AT73	Vitis vinifera	1.8e-78
249	V4W628_9ROSI	V4W628	Citrus clementina	1.9e-78
250	E9C0W8_CAPO3	E9C0W8	Capsaspora owczarzaki ATCC 30864	2e-78
251	G3P8A4_GASAC	G3P8A4	Gasterosteus aculeatus (Three-spined stickleback)	2.4e-78
252	F7C4I2_ORNAN	F7C4I2	Ornithorhynchus anatinus	2.4e-78
253	H2U5H9_TAKRU	H2U5H9	Takifugu rubripes (Japanese pufferfish) (Fugu rubripes)	3.1e-78
254	M4AD51_XIPMA	M4AD51	Xiphophorus maculatus (Southern platyfish) (Platypoecilus maculatus)	3.1e-78
255	Q4SE17_TETNG	Q4SE17	Tetraodon nigroviridis (Spotted green pufferfish) (Chelonodon nigroviridis)	3.1e-78
256	M4AEZ1_XIPMA	M4AEZ1	Xiphophorus maculatus (Southern platyfish) (Platypoecilus maculatus)	3.4e-78
257	C3KJA8_ANOFI	C3KJA8	Anoplopoma fimbria (Sablefish)	3.5e-78
258	G3Q4V8_GASAC	G3Q4V8	Gasterosteus aculeatus (Three-spined stickleback)	3.9e-78
259	L5K4W0_PTEAL	L5K4W0	Pteropus alecto (Black flying fox)	4e-78
260	S2K5G9_MUCC1	S2K5G9	Mucor circinelloides f. circinelloides 1006PhL	4.2e-78
261	H3CYL4_TETNG	H3CYL4	Tetraodon nigroviridis (Spotted green pufferfish) (Chelonodon nigroviridis)	4.2e-78
262	D4B353_ARTBC	D4B353	Arthroderma benhamiae (strain ATCC MYA-4681 / CBS 112371) (Trichophyton mentagrophytes)	4.3e-78
263	G3HD13_CRIGR	G3HD13	Cricetulus griseus	4.6e-78
264	M5XEV2_PRUPE	M5XEV2	Prunus persica (Peach) (Amygdalus persica)	4.7e-78
265	H2LRZ1_ORYLA	H2LRZ1	Oryzias latipes (Medaka fish) (Japanese ricefish)	5.3e-78
266	B0BN69_RAT	B0BN69	Rattus norvegicus	5.9e-78
267	ASF1B_MOUSE	Q9DAP7	Mus musculus	6.8e-78
268	E3TDE6_9TELE	E3TDE6	Ictalurus furcatus (blue catfish)	7e-78
269	B5X1R0_SALSA	B5X1R0	Salmo salar (Atlantic salmon)	1.2e-77
270	I3J0T9_ORENI	I3J0T9	Oreochromis niloticus (Nile tilapia) (Tilapia nilotica)	1.3e-77
271	G3W518_SARHA	G3W518	Sarcophilus harrisii (Tasmanian devil) (Sarcophilus laniarius)	1.4e-77
272	L5LIE7_MYODS	L5LIE7	Myotis davidii	1.5e-77
273	D0NV04_PHYIT	D0NV04	Phytophthora infestans (strain T30-4)	1.8e-77
274	Q0U123_PHANO	Q0U123	Phaeosphaeria nodorum SN15	1.9e-77
275	AS1BA_DANRE	Q6NYY4	Danio rerio	2.1e-77
276	G1NTI3_MYOLU	G1NTI3	Myotis lucifugus (Little brown bat)	2.6e-77
277	S7MCZ5_MYOBR	S7MCZ5	Myotis brandtii	2.6e-77
278	G7J8L0_MEDTR	G7J8L0	Medicago truncatula (Barrel medic) (Medicago tribuloides)	2.9e-77
279	M4FHQ4_BRARP	M4FHQ4	Brassica rapa subsp. pekinensis	2.9e-77
280	B9SPY9_RICCO	B9SPY9	Ricinus communis	2.9e-77
281	D7TSX5_VITVI	D7TSX5	Vitis vinifera	3.6e-77
282	I3SYQ0_LOTJA	I3SYQ0	Lotus japonicus (Lotus corniculatus var. japonicus)	4.1e-77
283	F7G4J6_MONDO	F7G4J6	Monodelphis domestica (Gray short-tailed opossum)	4.1e-77
284	F7AB53_CIOIN	F7AB53	Ciona intestinalis (Transparent sea squirt) (Ascidia intestinalis)	4.7e-77
285	K4BCR0_SOLLC	K4BCR0	Solanum lycopersicum	4.8e-77
286	H3JLC8_STRPU	H3JLC8	Strongylocentrotus purpuratus	4.8e-77
287	C1BJN2_OSMMO	C1BJN2	Osmerus mordax (Rainbow smelt) (Atherina mordax)	4.8e-77
288	L8YGQ7_TUPCH	L8YGQ7	Tupaia chinensis	5.2e-77
289	V9F5F6_PHYPR	V9F5F6	Phytophthora parasitica P1569	5.7e-77
290	U5GIA8_POPTR	U5GIA8	Populus trichocarpa	5.7e-77
291	H0W5W6_CAVPO	H0W5W6	Cavia porcellus (Guinea pig)	6.1e-77
292	V4MBY2_THESL	V4MBY2	Thellungiella salsuginea	9.4e-77
293	R0IC37_9BRAS	R0IC37	Capsella rubella	1.1e-76
294	M4CJ02_BRARP	M4CJ02	Brassica rapa subsp. pekinensis	1.2e-76
295	H2SM96_TAKRU	H2SM96	Takifugu rubripes (Japanese pufferfish) (Fugu rubripes)	1.2e-76
296	ASF1A_ARATH	Q9C9M6	Arabidopsis thaliana	1.6e-76
297	H2ZJV6_CIOSA	H2ZJV6	Ciona savignyi	1.7e-76
298	E3TE44_ICTPU	E3TE44	Ictalurus punctatus (Channel catfish) (Silurus punctatus)	2e-76
299	M1D0M2_SOLTU	M1D0M2	Solanum tuberosum (Potato)	2.3e-76
300	B7FJE1_MEDTR	B7FJE1	Medicago truncatula (Barrel medic) (Medicago tribuloides)	2.4e-76
301	K8EGN0_9CHLO	K8EGN0	Bathycoccus prasinos	2.6e-76
302	F7I5N5_CALJA	F7I5N5	Callithrix jacchus (White-tufted-ear marmoset)	2.6e-76
303	S9XAR8_9CETA	S9XAR8	Camelus ferus	2.8e-76
304	I0YKC2_9CHLO	I0YKC2	Coccomyxa subellipsoidea C-169	2.9e-76
305	B6DX84_PIG	B6DX84	Sus scrofa (Pig)	3.1e-76
306	I0FMW1_MACMU	I0FMW1	Macaca mulatta (Rhesus macaque)	3.3e-76
307	G1RST2_NOMLE	G1RST2	Nomascus leucogenys (Northern white-cheeked gibbon) (Hylobates leucogenys)	3.3e-76
308	I4Y5K2_WALSC	I4Y5K2	Wallemia sebi (strain ATCC MYA-4683 / CBS 633.66)	3.4e-76
309	I1K6X2_SOYBN	I1K6X2	Glycine max	4.1e-76
310	E9GBQ7_DAPPU	E9GBQ7	Daphnia pulex	4.2e-76
311	I1JSC8_SOYBN	I1JSC8	Glycine max	4.4e-76
312	B6TLG3_MAIZE	B6TLG3	Zea mays (Maize)	4.4e-76
313	I3M076_SPETR	I3M076	Spermophilus tridecemlineatus (Thirteen-lined ground squirrel) (Ictidomys tridecemlineatus)	4.5e-76
314	H2QFK1_PANTR	H2QFK1	Pan troglodytes (Chimpanzee)	4.7e-76
315	ASF1B_HUMAN	Q9NVP2	Homo sapiens	4.7e-76
316	H0WR64_OTOGA	H0WR64	Otolemur garnettii (Small-eared galago) (Garnett's greater bushbaby)	4.8e-76
317	K3Z9Y0_SETIT	K3Z9Y0	Setaria italica (Foxtail millet) (Panicum italicum)	5.1e-76
318	E2R3P5_CANFA	E2R3P5	Canis familiaris (Dog) (Canis lupus familiaris)	5.2e-76
319	H9FX00_MACMU	H9FX00	Macaca mulatta (Rhesus macaque)	5.3e-76
320	C0P4K3_MAIZE	C0P4K3	Zea mays (Maize)	5.3e-76
321	B6TL85_MAIZE	B6TL85	Zea mays (Maize)	5.7e-76
322	M1EEJ3_MUSPF	M1EEJ3	Mustela putorius furo	6.2e-76
323	M3XVE1_MUSPF	M3XVE1	Mustela putorius furo	6.3e-76
324	G3SUV2_LOXAF	G3SUV2	Loxodonta africana (African elephant)	6.9e-76
325	I1C3P9_RHIO9	I1C3P9	Rhizopus delemar (strain RA 99-880 / ATCC MYA-4621 / FGSC 9543 / NRRL 43880) (Mucormycosis agent) (Rhizopus arrhizus var. delemar)	7.3e-76
326	H2NXS8_PONAB	H2NXS8	Pongo abelii (Sumatran orangutan) (Pongo pygmaeus abelii)	7.5e-76
327	A7RJZ7_NEMVE	A7RJZ7	Nematostella vectensis	7.9e-76
328	M3X9K4_FELCA	M3X9K4	Felis catus (Cat) (Felis silvestris catus)	8.7e-76
329	M5WRC6_PRUPE	M5WRC6	Prunus persica (Peach) (Amygdalus persica)	9.4e-76
330	D2HFZ2_AILME	D2HFZ2	Ailuropoda melanoleuca (Giant panda)	9.5e-76
331	C3KJQ9_ANOFI	C3KJQ9	Anoplopoma fimbria (Sablefish)	9.6e-76
332	L8IZC8_9CETA	L8IZC8	Bos grunniens mutus	1e-75
333	ASF1B_BOVIN	Q17QJ0	Bos taurus (Bovine)	1e-75
334	K4BX22_SOLLC	K4BX22	Solanum lycopersicum	1.1e-75
335	B3S4Y0_TRIAD	B3S4Y0	Trichoplax adhaerens	1.2e-75
336	D7KUD4_ARALL	D7KUD4	Arabidopsis lyrata subsp. lyrata	1.2e-75
337	C5YVC7_SORBI	C5YVC7	Sorghum bicolor (Sorghum) (Sorghum vulgare)	1.4e-75
338	F2D0F5_HORVD	F2D0F5	Hordeum vulgare var. distichum (Two-rowed barley)	2.2e-75
339	R9ART2_WALI9	R9ART2	Wallemia ichthyophaga (strain EXF-994 / CBS 113033)	2.2e-75
340	I1PXR6_ORYGL	I1PXR6	Oryza glaberrima (African rice)	2.5e-75
341	Q6I632_ORYSJ	Q6I632	Oryza sativa Japonica Group	2.5e-75
342	B8AWF9_ORYSI	B8AWF9	Oryza sativa subsp. indica	2.5e-75
343	M1CZZ4_SOLTU	M1CZZ4	Solanum tuberosum (Potato)	2.6e-75
344	A9NXA3_PICSI	A9NXA3	Picea sitchensis (Sitka spruce) (Pinus sitchensis)	3e-75
345	H9HN66_ATTCE	H9HN66	Atta cephalotes	3.9e-75
346	M7Z6Q1_TRIUA	M7Z6Q1	Triticum urartu	4.3e-75
347	V4ST73_9ROSI	V4ST73	Citrus clementina	4.4e-75
348	N1RBW2_FUSC4	N1RBW2	Fusarium oxysporum f. sp. cubense race 4	4.4e-75
349	N1QQM5_AEGTA	N1QQM5	Aegilops tauschii (Tausch's goatgrass) (Aegilops squarrosa)	4.7e-75
350	C6SXE5_SOYBN	C6SXE5	Glycine max (Soybean) (Glycine hispida)	5.1e-75
351	G1KUA8_ANOCA	G1KUA8	Anolis carolinensis	6.1e-75
352	G5BYT2_HETGA	G5BYT2	Heterocephalus glaber (Naked mole rat)	7.5e-75
353	A9TU27_PHYPA	A9TU27	Physcomitrella patens	8.8e-75
354	G4ZE66_PHYSP	G4ZE66	Phytophthora sojae (strain P6497) (Soybean stem and root rot agent) (Phytophthora megasperma f. sp. glycines)	9.1e-75
355	I1HGP6_BRADI	I1HGP6	Brachypodium distachyon (Purple false brome) (Trachynia distachya)	1e-74
356	C1EE55_MICSR	C1EE55	Micromonas sp. RCC299	1.2e-74
357	A9TVI5_PHYPA	A9TVI5	Physcomitrella patens	1.5e-74
358	K7UX39_MAIZE	K7UX39	Zea mays (Maize)	1.5e-74
359	M0XLX8_HORVD	M0XLX8	Hordeum vulgare var. distichum (Two-rowed barley)	1.7e-74
360	J9NZN6_CANFA	J9NZN6	Canis familiaris (Dog) (Canis lupus familiaris)	1.9e-74
361	ASF1B_ARATH	Q9LS09	Arabidopsis thaliana	1.9e-74
362	S8DKZ5_9LAMI	S8DKZ5	Genlisea aurea	2.2e-74
363	S4R7Z8_PETMA	S4R7Z8	Petromyzon marinus	2.3e-74
364	B9FHV7_ORYSJ	B9FHV7	Oryza sativa subsp. japonica	2.4e-74
365	A9U2F4_PHYPA	A9U2F4	Physcomitrella patens	4.3e-74
366	G2HIU5_PANTR	G2HIU5	Pan troglodytes (Chimpanzee)	4.4e-74
367	U6J717_ECHGR	U6J717	Echinococcus granulosus	6.1e-74
368	T0QFJ4_9STRA	T0QFJ4	Saprolegnia diclina VS20	6.7e-74
369	ASF1_USTMA	Q4PBU8	Ustilago maydis (strain 521 / FGSC 9021) (Corn smut fungus)	9.4e-74
370	A9SPE1_PHYPA	A9SPE1	Physcomitrella patens	9.6e-74
371	J3L2Z5_ORYBR	J3L2Z5	Oryza brachyantha	1.2e-73
372	A4RW12_OSTLU	A4RW12	Ostreococcus lucimarinus CCE9901	1.3e-73
373	H3AC99_LATCH	H3AC99	Latimeria chalumnae	1.6e-73
374	H3GS88_PHYRM	H3GS88	Phytophthora ramorum	3.2e-73
375	F4S0T4_MELLP	F4S0T4	Melampsora larici-populina (strain 98AG31 / pathotype 3-4-7) (Poplar leaf rust fungus)	3.4e-73
376	D7MK47_ARALL	D7MK47	Arabidopsis lyrata subsp. lyrata	3.8e-73
377	J3M9J2_ORYBR	J3M9J2	Oryza brachyantha	3.9e-73
378	U6HKQ1_ECHMU	U6HKQ1	Echinococcus multilocularis	4.2e-73
379	M4B2B7_HYAAE	M4B2B7	Hyaloperonospora arabidopsidis Emoy2	4.9e-73
380	C1MXH9_MICPC	C1MXH9	Micromonas pusilla CCMP1545	5.1e-73
381	V4LXL0_THESL	V4LXL0	Thellungiella salsuginea	5.5e-73
382	V5ELK7_9BASI	V5ELK7	Pseudozyma sp. GHG001	5.5e-73
383	R9PB69_PSEHS	R9PB69	Pseudozyma hubeiensis SY62	7.9e-73
384	E6ZVA2_SPORE	E6ZVA2	Sporisorium reilianum (strain SRZ2)	9e-73
385	B9H343_POPTR	B9H343	Populus trichocarpa	1.3e-72
386	K3WUQ8_PYTUL	K3WUQ8	Pythium ultimum	2.2e-72
387	I2FM92_USTH4	I2FM92	Ustilago hordei (strain Uh4875-4) (Barley covered smut fungus)	2.2e-72
388	F6ULM8_HORSE	F6ULM8	Equus caballus (Horse)	2.3e-72
389	M1ANX4_SOLTU	M1ANX4	Solanum tuberosum (Potato)	3.9e-72
390	F4SAP2_MELLP	F4SAP2	Melampsora larici-populina (strain 98AG31 / pathotype 3-4-7) (Poplar leaf rust fungus)	4.3e-72
391	G3MK08_9ACAR	G3MK08	Amblyomma maculatum (Gulf Coast tick)	6.3e-72
392	G1KM15_ANOCA	G1KM15	Anolis carolinensis	7.3e-72
393	E7NJA1_YEASO	E7NJA1	Saccharomyces cerevisiae (strain FostersO)	8.5e-72
394	U6NPK3_HAECO	U6NPK3	Haemonchus contortus	1.1e-71
395	T2M3B9_HYDVU	T2M3B9	Hydra vulgaris	1.3e-71
396	Q9ST14_BRACM	Q9ST14	Brassica campestris (Field mustard)	2e-71
397	K4B6L4_SOLLC	K4B6L4	Solanum lycopersicum	2.1e-71
398	K0RRQ2_THAOC	K0RRQ2	Thalassiosira oceanica	2.6e-71
399	C6HRD9_AJECH	C6HRD9	Ajellomyces capsulatus (strain H143)	2.8e-71
400	F0U7J0_AJEC8	F0U7J0	Ajellomyces capsulatus (strain H88)	2.8e-71
401	F7C0X3_MACMU	F7C0X3	Macaca mulatta (Rhesus macaque)	2.9e-71
402	Q5DHP4_SCHJA	Q5DHP4	Schistosoma japonicum (Blood fluke)	3e-71
403	G4VR92_SCHMA	G4VR92	Schistosoma mansoni	3e-71
404	D8RBP0_SELML	D8RBP0	Selaginella moellendorffii	5e-71
405	G3RBV7_GORGO	G3RBV7	Gorilla gorilla gorilla	5.4e-71
406	F0WG56_9STRA	F0WG56	Albugo laibachii Nc14	7.3e-71
407	D8RXY8_SELML	D8RXY8	Selaginella moellendorffii	7.4e-71
408	A9V4I3_MONBE	A9V4I3	Monosiga brevicollis	2.7e-70
409	H2WE89_CAEJA	H2WE89	Caenorhabditis japonica	3.3e-70
410	B5YNV5_THAPS	B5YNV5	Thalassiosira pseudonana	3.8e-70
411	M7X939_RHOT1	M7X939	Rhodosporidium toruloides NP11	4.6e-70
412	D8LS96_ECTSI	D8LS96	Ectocarpus siliculosus	6.6e-70
413	M7YPF7_TRIUA	M7YPF7	Triticum urartu	7.2e-70
414	M0RXB1_MUSAM	M0RXB1	Musa acuminata subsp. malaccensis	7.3e-70
415	G3TZQ2_LOXAF	G3TZQ2	Loxodonta africana (African elephant)	1.1e-69
416	G0N747_CAEBE	G0N747	Caenorhabditis brenneri (Nematode worm)	5.1e-69
417	F4PVS3_DICFS	F4PVS3	Dictyostelium fasciculatum SH3	6e-69
418	A8WX66_CAEBR	A8WX66	Caenorhabditis briggsae	6.3e-69
419	M3XCJ8_FELCA	M3XCJ8	Felis catus (Cat) (Felis silvestris catus)	8.5e-69
420	ASF1L_CAEEL	Q17603	Caenorhabditis elegans	1.2e-68
421	G0P854_CAEBE	G0P854	Caenorhabditis brenneri (Nematode worm)	1.2e-68
422	V2XKD7_MONRO	V2XKD7	Moniliophthora roreri MCA 2997	1.4e-68
423	E3L109_PUCGT	E3L109	Puccinia graminis f. sp. tritici (strain CRL 75-36-700-3 / race SCCL) (Black stem rust fungus)	1.5e-68
424	E4X7J1_OIKDI	E4X7J1	Oikopleura dioica	3.3e-68
425	D8U2U1_VOLCA	D8U2U1	Volvox carteri	3.7e-68
426	K5WQK9_PHACS	K5WQK9	Phanerochaete carnosa HHB-10118-sp	6.2e-68
427	ASF1_CAEEL	Q19326	Caenorhabditis elegans	9.2e-68
428	J6EN92_TRIAS	J6EN92	Trichosporon asahii var. asahii (strain CBS 8904) (Yeast)	1.1e-67
429	K1V742_TRIAC	K1V742	Trichosporon asahii var. asahii CBS 8904	1.1e-67
430	E3MXE8_CAERE	E3MXE8	Caenorhabditis remanei (Caenorhabditis vulgaris)	1.1e-67
431	F0ZA85_DICPU	F0ZA85	Dictyostelium purpureum	1.9e-67
432	R7S5I5_PUNST	R7S5I5	Punctularia strigosozonata (strain HHB-11173) (White-rot fungus)	2.2e-67
433	H2KSM3_CLOSI	H2KSM3	Clonorchis sinensis	2.7e-67
434	E3MXE5_CAERE	E3MXE5	Caenorhabditis remanei (Caenorhabditis vulgaris)	4e-67
435	ASF1_DICDI	Q54N45	Dictyostelium discoideum	4e-67
436	H0V1V0_CAVPO	H0V1V0	Cavia porcellus (Guinea pig)	4.1e-67
437	F1KTH1_ASCSU	F1KTH1	Ascaris suum (Pig roundworm) (Ascaris lumbricoides)	4.2e-67
438	Q6XJ11_DROYA	Q6XJ11	Drosophila yakuba (Fruit fly)	5.5e-67
439	A8IZD4_CHLRE	A8IZD4	Chlamydomonas reinhardtii	6e-67
440	H2QTN4_PANTR	H2QTN4	Pan troglodytes (Chimpanzee)	6.1e-67
441	J9VD63_CRYNH	J9VD63	Cryptococcus neoformans var. grubii serotype A (strain H99 / ATCC 208821 / CBS 10515 / FGSC 9487) (Filobasidiella neoformans var. grubii)	7.1e-67
442	M5G980_DACSP	M5G980	unclassified	7.2e-67
443	ASF1_CRYNB	P0CM27	Cryptococcus neoformans var. neoformans serotype D (strain B-3501A) (Filobasidiella neoformans)	1.3e-66
444	D8QG21_SCHCM	D8QG21	Schizophyllum commune (strain H4-8 / FGSC 9210) (Split gill fungus)	2.1e-66
445	S7RND9_GLOTA	S7RND9	Gloeophyllum trabeum (strain ATCC 11539 / FP-39264 / Madison 617)	3.3e-66
446	F2PHW4_TRIEC	F2PHW4	Trichophyton equinum (strain ATCC MYA-4606 / CBS 127.97) (Horse ringworm fungus)	3.8e-66
447	A8NIJ6_COPC7	A8NIJ6	Coprinopsis cinerea (strain Okayama-7 / 130 / ATCC MYA-4618 / FGSC 9003) (Inky cap fungus) (Hormographiella aspergillata)	7e-66
448	H2MIP8_ORYLA	H2MIP8	Oryzias latipes (Medaka fish) (Japanese ricefish)	1.5e-65
449	G7DSX9_MIXOS	G7DSX9	Mixia osmundae (strain CBS 9802 / IAM 14324 / JCM 22182 / KY 12970)	1.5e-65
450	L7LU66_9ACAR	L7LU66	Rhipicephalus pulchellus	1.7e-65
451	M2R9N0_CERS8	M2R9N0	Ceriporiopsis subvermispora B	2.1e-65
452	F1L100_ASCSU	F1L100	Ascaris suum (Pig roundworm) (Ascaris lumbricoides)	2.4e-65
453	K7G1T5_PELSI	K7G1T5	Pelodiscus sinensis (Chinese softshell turtle) (Trionyx sinensis)	3.2e-65
454	M5BVA3_THACB	M5BVA3	Thanatephorus cucumeris (strain AG1-IB / isolate 7/3/14)	5.2e-65
455	ASF1_CRYNJ	P0CM26	Cryptococcus neoformans var. neoformans serotype D (strain JEC21 / ATCC MYA-565) (Filobasidiella neoformans)	9.4e-65
456	E6QZW7_CRYGW	E6QZW7	Cryptococcus gattii serotype B (strain WM276 / ATCC MYA-4071) (Filobasidiella gattii) (Cryptococcus bacillisporus)	1.4e-64
457	U5HIN0_USTV1	U5HIN0	Microbotryum violaceum p1A1 Lamole	1.4e-64
458	F1L159_ASCSU	F1L159	Ascaris suum (Pig roundworm) (Ascaris lumbricoides)	1.5e-64
459	L5LCV4_MYODS	L5LCV4	Myotis davidii	1.6e-64
460	B0D7B2_LACBS	B0D7B2	Laccaria bicolor (strain S238N-H82 / ATCC MYA-4686) (Bicoloured deceiver) (Laccaria laccata var. bicolor)	1.7e-64
461	G1TAG5_RABIT	G1TAG5	Oryctolagus cuniculus (Rabbit)	1.8e-64
462	S8E132_FOMPI	S8E132	Fomitopsis pinicola (strain FP-58527)	1.9e-64
463	R7QHB1_CHOCR	R7QHB1	Chondrus crispus (Carragheen moss) (Irish moss)	2e-64
464	L5MHR9_MYODS	L5MHR9	Myotis davidii	2.2e-64
465	B7G865_PHATC	B7G865	Phaeodactylum tricornutum CCAP 1055/1	2.4e-64
466	H3EEQ5_PRIPA	H3EEQ5	Pristionchus pacificus	3.5e-64
467	S7NNP2_MYOBR	S7NNP2	Myotis brandtii	3.6e-64
468	B4DXU6_HUMAN	B4DXU6	Homo sapiens (Human)	7.5e-64
469	E1GAW4_LOALO	E1GAW4	Loa loa (Eye worm) (Filaria loa)	1.4e-63
470	A8Q3W3_BRUMA	A8Q3W3	Brugia malayi	1.6e-63
471	A0DSI7_PARTE	A0DSI7	Paramecium tetraurelia	7e-63
472	R7SYV7_DICSQ	R7SYV7	Dichomitus squalens (strain LYAD-421) (Western red white-rot fungus)	7.1e-63
473	R4XEN8_TAPDE	R4XEN8	Taphrina deformans (strain PYCC 5710 / ATCC 11124 / CBS 356.35 / IMI 108563 / JCM 9778 / NBRC 8474)	7.2e-63
474	A0CU44_PARTE	A0CU44	Paramecium tetraurelia	1.1e-62
475	K7ELW9_HUMAN	K7ELW9	Homo sapiens (Human)	1.5e-62
476	J4IC75_FIBRA	J4IC75	Fibroporia radiculosa TFFH 294	1.7e-62
477	J0LKL5_AURDE	J0LKL5	Auricularia delicata (strain TFB10046) (White-rot fungus)	3.8e-62
478	G1U1E4_RABIT	G1U1E4	Oryctolagus cuniculus (Rabbit)	9.2e-62
479	C3YT76_BRAFL	C3YT76	Branchiostoma floridae	1.7e-61
480	Q5CQH0_CRYPI	Q5CQH0	Cryptosporidium parvum Iowa II	1.8e-61
481	S5RZE2_ARTPA	S5RZE2	Artemia parthenogenetica	2.9e-61
482	B3GDA5_CAEBE	B3GDA5	Caenorhabditis brenneri (Nematode worm)	1e-60
483	B6AEK0_CRYMR	B6AEK0	Cryptosporidium muris RN66	1.7e-60
484	C9SG30_VERA1	C9SG30	Verticillium alfalfae (strain VaMs.102 / ATCC MYA-4576 / FGSC 10136)	1.9e-60
485	V4TM51_9ROSI	V4TM51	Citrus clementina	2.9e-60
486	U3J6C0_ANAPL	U3J6C0	Anas platyrhynchos	3.9e-60
487	A0DEG7_PARTE	A0DEG7	Paramecium tetraurelia	4.1e-60
488	G1NKV6_MELGA	G1NKV6	Meleagris gallopavo (Common turkey)	4.2e-60
489	F1NQL4_CHICK	F1NQL4	Gallus gallus	4.2e-60
490	A0CLU5_PARTE	A0CLU5	Paramecium tetraurelia	4.4e-60
491	F7G2Q4_ORNAN	F7G2Q4	Ornithorhynchus anatinus	5.5e-60
492	I1HQG4_BRADI	I1HQG4	Brachypodium distachyon (Purple false brome) (Trachynia distachya)	6.2e-60
493	F7CZ27_HORSE	F7CZ27	Equus caballus (Horse)	7.1e-60
494	D2H9L0_AILME	D2H9L0	Ailuropoda melanoleuca (Giant panda)	1.2e-59
495	R0FT60_9BRAS	R0FT60	Capsella rubella	2.1e-59
496	M7BCS9_CHEMY	M7BCS9	Chelonia mydas (Green sea-turtle) (Chelonia agassizi)	2.1e-59
497	V8PAS1_OPHHA	V8PAS1	Ophiophagus hannah	2.3e-59
498	Q01AZ4_OSTTA	Q01AZ4	Ostreococcus tauri	2.4e-59
499	G7NLZ4_MACMU	G7NLZ4	Macaca mulatta (Rhesus macaque)	2.8e-59
500	G7PZL3_MACFA	G7PZL3	Macaca fascicularis (Crab-eating macaque) (Cynomolgus monkey)	2.8e-59
501	K7G2X1_PELSI	K7G2X1	Pelodiscus sinensis (Chinese softshell turtle) (Trionyx sinensis)	6.4e-59
502	G4T541_PIRID	G4T541	Piriformospora indica DSM 11827	8.5e-59
503	J9I958_9SPIT	J9I958	Oxytricha trifallax	2.9e-58
504	M0V2R9_HORVD	M0V2R9	Hordeum vulgare var. distichum (Two-rowed barley)	6.9e-58
505	M8CMU9_AEGTA	M8CMU9	Aegilops tauschii (Tausch's goatgrass) (Aegilops squarrosa)	7.3e-58
506	A0D4L0_PARTE	A0D4L0	Paramecium tetraurelia	9e-58
507	M2W1D3_GALSU	M2W1D3	Galdieria sulphuraria (Red alga)	1e-57
508	A0CNU4_PARTE	A0CNU4	Paramecium tetraurelia	1.9e-57
509	F4NRX0_BATDJ	F4NRX0	Batrachochytrium dendrobatidis (strain JAM81 / FGSC 10211) (Frog chytrid fungus)	2.7e-57
510	A0CKQ8_PARTE	A0CKQ8	Paramecium tetraurelia	2.7e-57
511	V7AXI4_PHAVU	V7AXI4	Phaseolus vulgaris	4.2e-57
512	G1TST7_RABIT	G1TST7	Oryctolagus cuniculus (Rabbit)	6.5e-57
513	G5APL0_HETGA	G5APL0	Heterocephalus glaber (Naked mole rat)	2.7e-56
514	J3Q6N4_PUCT1	J3Q6N4	Puccinia triticina (isolate 1-1 / race 1 (BBBD)) (Brown leaf rust fungus)	5.3e-56
515	D2VHP4_NAEGR	D2VHP4	Naegleria gruberi	5.9e-56
516	F0YGJ3_AURAN	F0YGJ3	Aureococcus anophagefferens	3.7e-55
517	A6RGK7_AJECN	A6RGK7	Ajellomyces capsulata (strain NAm1 / WU24) (Darling's disease fungus) (Histoplasma capsulatum)	6.1e-55
518	A0CX65_PARTE	A0CX65	Paramecium tetraurelia	1e-54
519	E4XA70_OIKDI	E4XA70	Oikopleura dioica	4.9e-54
520	A0DPW8_PARTE	A0DPW8	Paramecium tetraurelia	9.3e-54
521	I7JDI6_BABMI	I7JDI6	Babesia microti strain RI	1.4e-53
522	F0YHB4_AURAN	F0YHB4	Aureococcus anophagefferens	2.3e-53
523	A2ZWM2_ORYSJ	A2ZWM2	Oryza sativa subsp. japonica	2.5e-53
524	I1NQQ8_ORYGL	I1NQQ8	Oryza glaberrima (African rice)	2.5e-53
525	K7VD73_MAIZE	K7VD73	Zea mays (Maize)	5.5e-53
526	J7FQZ1_9STRA	J7FQZ1	Phytophthora thermophila x amnicola	6.7e-53
527	V8PHS2_OPHHA	V8PHS2	Ophiophagus hannah	7e-53
528	A0CQS8_PARTE	A0CQS8	Paramecium tetraurelia	1e-52
529	J7FQY8_9STRA	J7FQY8	Phytophthora thermophila x amnicola	1.2e-52
530	M9NY79_9STRA	M9NY79	Phytophthora taxon Pgchlamydo	1.2e-52
531	J7FXE3_9STRA	J7FXE3	Phytophthora amnicola x Phytophthora taxon PgChlamydo	1.2e-52
532	M9NY20_PHYME	M9NY20	Phytophthora megasperma (Potato pink rot fungus)	1.2e-52
533	M9NYR6_9STRA	M9NYR6	Phytophthora litoralis	1.2e-52
534	M9NYM2_9STRA	M9NYM2	Phytophthora gonapodyides	1.2e-52
535	M9NYH1_9STRA	M9NYH1	Phytophthora amnicola	1.2e-52
536	M9NY26_9STRA	M9NY26	Phytophthora taxon Pgchlamydo x Phytophthora amnicola	1.2e-52
537	M9NY89_9STRA	M9NY89	Phytophthora thermophila x Phytophthora taxon Pgchlamydo	1.2e-52
538	M9NYM5_9STRA	M9NYM5	Phytophthora thermophila	1.2e-52
539	M9NYR5_9STRA	M9NYR5	Phytophthora fluvialis	1.2e-52
540	R1DUF1_EMIHU	R1DUF1	Emiliania huxleyi CCMP1516	1.8e-51
541	J7FV42_9STRA	J7FV42	Phytophthora thermophila x amnicola	2.6e-51
542	A7AQ67_BABBO	A7AQ67	Babesia bovis	3.8e-51
543	D8M217_BLAHO	D8M217	Blastocystis hominis	7.9e-51
544	M1V4T3_CYAME	M1V4T3	Cyanidioschyzon merolae strain 10D	9.4e-51
545	S6B266_BABBO	S6B266	Babesia bovis	2.6e-50
546	D8M3M0_BLAHO	D8M3M0	Blastocystis hominis	4.3e-50
547	D3BJI9_POLPA	D3BJI9	Polysphondylium pallidum	7e-50
548	Q1JSL0_TOXGO	Q1JSL0	Toxoplasma gondii	1.3e-48
549	H3IPF9_STRPU	H3IPF9	Strongylocentrotus purpuratus	1.5e-48
550	Q5N7M9_ORYSJ	Q5N7M9	Oryza sativa Japonica Group	3.8e-48
551	S7VXV9_TOXGO	S7VXV9	Toxoplasma gondii GT1	4.4e-46
552	V4Z1X1_TOXGO	V4Z1X1	Toxoplasma gondii	4.9e-46
553	S8GKJ0_TOXGO	S8GKJ0	Toxoplasma gondii ME49	4.9e-46
554	J4D825_THEOR	J4D825	Theileria orientalis strain Shintoku	7.1e-46
555	B3LCN4_PLAKH	B3LCN4	Plasmodium knowlesi (strain H)	4.2e-45
556	A5K045_PLAVS	A5K045	Plasmodium vivax (strain Salvador I)	2.1e-44
557	Q4N453_THEPA	Q4N453	Theileria parva	2.9e-44
558	E5SFE3_TRISP	E5SFE3	Trichinella spiralis	3.5e-44
559	K6UYU9_9APIC	K6UYU9	Plasmodium cynomolgi strain B	4.4e-44
560	J9EA12_WUCBA	J9EA12	Wuchereria bancrofti	6.4e-44
561	L1K3W8_GUITH	L1K3W8	Guillardia theta CCMP2712	1e-43
562	Q8I5H2_PLAF7	Q8I5H2	Plasmodium falciparum 3D7	3.7e-43
563	U6GA94_EIMAC	U6GA94	Eimeria acervulina	4.1e-43
564	B0E655_ENTDS	B0E655	Entamoeba dispar (strain ATCC PRA-260 / SAW760)	6.3e-43
565	V7PQ64_9APIC	V7PQ64	Plasmodium yoelii 17X	1.3e-42
566	K2GCG8_ENTNP	K2GCG8	Entamoeba nuttalli (strain P19)	1.8e-42
567	V7PRX5_9APIC	V7PRX5	Plasmodium yoelii 17X	2e-42
568	N9V7I5_ENTHI	N9V7I5	Entamoeba histolytica HM-1:IMSS-A	2e-42
569	M2RJS1_ENTHI	M2RJS1	Entamoeba histolytica KU27	2e-42
570	M3U0S7_ENTHI	M3U0S7	Entamoeba histolytica HM-1:IMSS-B	2e-42
571	M7W2A4_ENTHI	M7W2A4	Entamoeba histolytica HM-3:IMSS	2e-42
572	C4LX08_ENTHI	C4LX08	Entamoeba histolytica	2e-42
573	C4WUK9_ACYPI	C4WUK9	Acyrthosiphon pisum (Pea aphid)	2.1e-42
574	Q4YW15_PLABA	Q4YW15	Plasmodium berghei ANKA	3.3e-42
575	Q4UFB9_THEAN	Q4UFB9	Theileria annulata	6.4e-42
576	G1QG69_MYOLU	G1QG69	Myotis lucifugus (Little brown bat)	1.6e-40
577	G0UIQ9_TRYCI	G0UIQ9	Trypanosoma congolense (strain IL3000)	2.9e-40
578	U6M9I4_EIMMA	U6M9I4	Eimeria maxima	2.4e-39
579	K0SH59_THAOC	K0SH59	Thalassiosira oceanica	3.5e-39
580	T1HVB5_RHOPR	T1HVB5	Rhodnius prolixus	4.9e-39
581	C9ZHU3_TRYB9	C9ZHU3	Trypanosoma brucei brucei (strain 927/4 GUTat10.1)	5.8e-39
582	K7ES22_HUMAN	K7ES22	Homo sapiens (Human)	7.9e-39
583	M5E4M6_MALS4	M5E4M6	Malassezia sympodialis ATCC 42132	2.7e-37
584	S0D1S2_LEIGU	S0D1S2	Leishmania guyanensis	9.3e-37
585	A4HBH4_LEIBR	A4HBH4	Leishmania braziliensis	9.3e-37
586	H2CZ28_9BASI	H2CZ28	Ustanciosporium gigantosporum	1.9e-36
587	Q4D9N8_TRYCC	Q4D9N8	Trypanosoma cruzi (strain CL Brener)	3.3e-36
588	Q5CE16_CRYHO	Q5CE16	Cryptosporidium hominis	4.8e-36
589	V5C0E3_TRYCR	V5C0E3	Trypanosoma cruzi Dm28c	6e-36
590	T1HVB6_RHOPR	T1HVB6	Rhodnius prolixus	7.9e-36
591	Q9BJ46_LEIMA	Q9BJ46	Leishmania major	1.1e-35
592	Q4DNW4_TRYCC	Q4DNW4	Trypanosoma cruzi (strain CL Brener)	1.1e-35
593	A4HYJ8_LEIIN	A4HYJ8	Leishmania infantum	2.2e-35
594	E9BEY2_LEIDB	E9BEY2	Leishmania donovani (strain BPK282A1)	2.2e-35
595	M7AMK2_CHEMY	M7AMK2	Chelonia mydas (Green sea-turtle) (Chelonia agassizi)	2.4e-35
596	H2XLU9_CIOIN	H2XLU9	Ciona intestinalis	3.1e-35
597	E9AUE5_LEIMU	E9AUE5	Leishmania mexicana (strain MHOM/GT/2001/U1103)	8.9e-35
598	C5KAP7_PERM5	C5KAP7	Perkinsus marinus (strain ATCC 50983 / TXsc)	1.3e-34
599	M9M387_PSEA3	M9M387	Pseudozyma antarctica T-34	1.8e-34
600	B5X3F6_SALSA	B5X3F6	Salmo salar (Atlantic salmon)	7.2e-34
601	Q0JKB9_ORYSJ	Q0JKB9	Oryza sativa Japonica Group	1.5e-33
602	S9WJZ7_9TRYP	S9WJZ7	Strigomonas culicis	2.6e-33
603	S9VZG2_9TRYP	S9VZG2	Angomonas deanei	2.8e-33
604	M1D0M3_SOLTU	M1D0M3	Solanum tuberosum (Potato)	1.1e-31
605	K7EIL9_HUMAN	K7EIL9	Homo sapiens (Human)	2.4e-31
606	A2D752_TRIVA	A2D752	Trichomonas vaginalis	3.5e-31
607	M0RZ45_MUSAM	M0RZ45	Musa acuminata subsp. malaccensis	5.4e-31
608	J9F5E7_WUCBA	J9F5E7	Wuchereria bancrofti	9.8e-30
609	Q4XRE3_PLACH	Q4XRE3	Plasmodium chabaudi	3.2e-29
610	J7G829_9CRYP	J7G829	Chroomonas mesostigmatica CCMP1168	1.3e-28
611	A9BKA1_HEMAN	A9BKA1	Hemiselmis andersenii	1.1e-27
612	L0AWE1_BABEQ	L0AWE1	Babesia equi	2e-25
613	E1ZAD1_CHLVA	E1ZAD1	Chlorella variabilis	2.1e-21
614	I7AS68_ENCRO	I7AS68	Encephalitozoon romaleae (strain SJ-2008)	7.2e-21
615	M1KAK9_ENCCN	M1KAK9	Encephalitozoon cuniculi (Microsporidian parasite)	1.8e-20
616	ASF1_ENCCU	Q8SRM1	Encephalitozoon cuniculi GB-M1	1.8e-20
617	E0S7T6_ENCIT	E0S7T6	Encephalitozoon intestinalis (strain ATCC 50506)	2.2e-20
618	J8ZYL0_EDHAE	J8ZYL0	Edhazardia aedis USNM 41457	2.8e-20
619	I6UPK4_ENCHA	I6UPK4	Encephalitozoon hellem (strain ATCC 50504)	3.3e-20
620	C5LDW8_PERM5	C5LDW8	Perkinsus marinus (strain ATCC 50983 / TXsc)	6.6e-20
621	G5BE47_HETGA	G5BE47	Heterocephalus glaber (Naked mole rat)	2.4e-19
622	R0KQ67_NOSB1	R0KQ67	Nosema bombycis (strain CQ1 / CVCC 102059)	7.2e-19
623	Q7RG99_PLAYO	Q7RG99	Plasmodium yoelii yoelii	1.5e-18
624	V7PSY8_9APIC	V7PSY8	Plasmodium yoelii 17X	1.5e-18
625	R0MJV7_NOSB1	R0MJV7	Nosema bombycis (strain CQ1 / CVCC 102059)	1.6e-18
626	S9VL15_9TRYP	S9VL15	Angomonas deanei	2.8e-18
627	S9VI11_9TRYP	S9VI11	Angomonas deanei	3.3e-18
628	F0V829_NEOCL	F0V829	Neospora caninum (strain Liverpool)	4e-18
629	T0MC95_9MICR	T0MC95	Nosema apis BRL 01	7.3e-18
630	K4DSI7_TRYCR	K4DSI7	Trypanosoma cruzi	9.2e-18
631	C4V897_NOSCE	C4V897	Nosema ceranae BRL01	1.1e-17
632	L2GQR0_VITCO	L2GQR0	Vittaforma corneae ATCC 50505	2.6e-17
633	H2CZ49_9BASI	H2CZ49	Ustanciosporium gigantosporum	3.2e-17
634	V5B915_TRYCR	V5B915	Trypanosoma cruzi Dm28c	4.2e-17
635	E9HI08_DAPPU	E9HI08	Daphnia pulex	6.9e-17
636	Q4CQS3_TRYCC	Q4CQS3	Trypanosoma cruzi (strain CL Brener)	9.1e-17
637	Q4X5N9_PLACH	Q4X5N9	Plasmodium chabaudi	1.6e-16
638	Q4CQB0_TRYCC	Q4CQB0	Trypanosoma cruzi (strain CL Brener)	9.4e-16
639	S9UIQ9_9TRYP	S9UIQ9	Strigomonas culicis	1.1e-15
640	E9HTX9_DAPPU	E9HTX9	Daphnia pulex	1.2e-15
641	E9AQF6_LEIMU	E9AQF6	Leishmania mexicana (strain MHOM/GT/2001/U1103)	1.4e-15
642	H2CZ69_9BASI	H2CZ69	Ustanciosporium gigantosporum	2e-15
643	A4H8C7_LEIBR	A4H8C7	Leishmania braziliensis	2.6e-15
644	Q4QF20_LEIMA	Q4QF20	Leishmania major	3.5e-15
645	S0CUW1_LEIGU	S0CUW1	Leishmania guyanensis	3.7e-15
646	E9BCK5_LEIDB	E9BCK5	Leishmania donovani (strain BPK282A1)	4e-15
647	S7XHZ4_SPRLO	S7XHZ4	Spraguea lophii 42_110	7.6e-15
648	A4HWP9_LEIIN	A4HWP9	Leishmania infantum	1.1e-14
649	G0U1H7_TRYVY	G0U1H7	Trypanosoma vivax (strain Y486)	1.8e-14
650	J9P6M1_CANFA	J9P6M1	Canis familiaris (Dog) (Canis lupus familiaris)	1.9e-14
651	E9HT42_DAPPU	E9HT42	Daphnia pulex	1.3e-13
652	F2HHW1_9CRYP	F2HHW1	Cryptomonas paramecium	2.7e-13
653	H8ZE00_NEMS1	H8ZE00	Nematocida sp. 1 (strain ERTm2 / ATCC PRA-371) (Nematode killer fungus)	6e-13
654	K2MWW6_TRYCR	K2MWW6	Trypanosoma cruzi marinkellei	1.2e-12
655	I3ET32_NEMP1	I3ET32	Nematocida parisii (strain ERTm1 / ATCC PRA-289) (Nematode killer fungus)	3.7e-12
656	I3EDG4_NEMP3	I3EDG4	Nematocida parisii (strain ERTm3)	3.7e-12
657	A9CS81_ENTBH	A9CS81	Enterocytozoon bieneusi H348	4e-12
658	G0TQZ8_TRYVY	G0TQZ8	Trypanosoma vivax (strain Y486)	9.8e-12
659	E9HT52_DAPPU	E9HT52	Daphnia pulex	1.3e-11
660	L0AW98_BABEQ	L0AW98	Babesia equi	3.6e-11
661	B8A7M5_ORYSI	B8A7M5	Oryza sativa subsp. indica	3.9e-11
662	C9ZW62_TRYB9	C9ZW62	Trypanosoma brucei brucei (strain 927/4 GUTat10.1)	1.9e-10
663	L2GSB8_VAVCU	L2GSB8	Vavraia culicis (isolate floridensis) (Microsporidian parasite)	7.5e-10
664	U6MFD2_9EIME	U6MFD2	Eimeria necatrix	8.9e-10
665	E9HT49_DAPPU	E9HT49	Daphnia pulex	1.2e-09
666	L7JTD4_TRAHO	L7JTD4	Trachipleistophora hominis	2.3e-09
667	V7AUS2_PHAVU	V7AUS2	Phaseolus vulgaris	1.3e-08
668	J9BC37_WUCBA	J9BC37	Wuchereria bancrofti	6.8e-07
669	K7EM93_HUMAN	K7EM93	Homo sapiens (Human)	7.6e-07
670	H3ERX2_PRIPA	H3ERX2	Pristionchus pacificus	1.4e-06
671	Q98RT6_GUITH	Q98RT6	Guillardia theta (Cryptomonas phi)	4.9e-06
672	Q01AZ5_OSTTA	Q01AZ5	Ostreococcus tauri	6.8e-06
673	M7B367_CHEMY	M7B367	Chelonia mydas (Green sea-turtle) (Chelonia agassizi)	0.00013
674	E1F8I8_GIAIA	E1F8I8	Giardia intestinalis (strain P15) (Giardia lamblia)	0.00013
675	C6LTY0_GIAIB	C6LTY0	Giardia intestinalis (strain ATCC 50581 / GS clone H7) (Giardia lamblia)	0.00028
676	A8BBZ4_GIAIC	A8BBZ4	Giardia intestinalis (strain ATCC 50803 / WB clone C6) (Giardia lamblia)	0.00032
677	G3I614_CRIGR	G3I614	Cricetulus griseus	0.0004
678	V6TC41_GIAIN	V6TC41	Giardia intestinalis	0.00052
679	U6MRX3_9EIME	U6MRX3	Eimeria necatrix	0.00072
680	R9ADR4_WALI9	R9ADR4	Wallemia ichthyophaga (strain EXF-994 / CBS 113033)	0.17
681	G8ZR83_TORDC	G8ZR83	Torulaspora delbrueckii (strain ATCC 10662 / CBS 1146 / NBRC 0425 / NCYC 2629 / NRRL Y-866) (Yeast) (Candida colliculosa)	0.23
682	U6MMP9_9EIME	U6MMP9	Eimeria necatrix	0.32
683	L9KHA3_TUPCH	L9KHA3	Tupaia chinensis	0.73
684	U6GQ47_EIMAC	U6GQ47	Eimeria acervulina	0.77
685	H3I7I5_STRPU	H3I7I5	Strongylocentrotus purpuratus	0.93
