# Supplementary material for: Molecular evolution of NASP and conserved histone H3/H4 transport pathway
Source: BMC Evol Biol. 2014 Jun 20;14:139. doi: 10.1186/1471-2148-14-139 (PMC4082323; doi:10.1186/1471-2148-14-139)
Supplement: Additional file 10 — List of proteins identified in the study as putative Impβ through a HMMsearch. Species names, accession numbers of UniProtKB and e-values are provided. [file 1471-2148-14-139-S10.xlsx]

## Sheet: Sheet1
Impβ homologs identified through HMMERsearch. Database scanned UniprotKB. Only raw data are provided without distinguishing subfamilies (see reference # 33 for a detailed classification of subfamilies).
For details see main text methods
#	UniProtKB Accession numbers		Specie names	e-values
1	G3SNE0_LOXAF	G3SNE0	Loxodonta africana (African elephant)	2.2e-250
2	Q23TW7_TETTS	Q23TW7	Tetrahymena thermophila SB210	1.8e-249
3	A8Q5D4_BRUMA	A8Q5D4	Brugia malayi	1.5e-175
4	F2TVP9_SALR5	F2TVP9	Salpingoeca rosetta	5.6e-161
5	A9V3G6_MONBE	A9V3G6	Monosiga brevicollis	7.5e-157
6	L1J117_GUITH	L1J117	Guillardia theta CCMP2712	1.6e-121
7	E3WSU4_ANODA	E3WSU4	Anopheles darlingi (Mosquito)	1.2e-116
8	G0UVS5_TRYCI	G0UVS5	Trypanosoma congolense (strain IL3000)	9.4e-110
9	K2MC69_TRYCR	K2MC69	Trypanosoma cruzi marinkellei	1.6e-109
10	Q4DZ97_TRYCC	Q4DZ97	Trypanosoma cruzi (strain CL Brener)	2.3e-109
11	G0U5T9_TRYVY	G0U5T9	Trypanosoma vivax (strain Y486)	4.2e-103
12	S9UTK3_9TRYP	S9UTK3	Angomonas deanei	2.3e-101
13	U6CZC3_NEOVI	U6CZC3	Neovison vison	9.4e-100
14	J9IL42_9SPIT	J9IL42	Oxytricha trifallax	2.5e-97
15	E9C987_CAPO3	E9C987	Capsaspora owczarzaki ATCC 30864	8.2e-97
16	S9V8Q2_9TRYP	S9V8Q2	Angomonas deanei	9.4e-96
17	G0QWB4_ICHMG	G0QWB4	Ichthyophthirius multifiliis (strain G5) (White spot disease agent) (Ich)	5.7e-95
18	T1M5G6_TRIUA	T1M5G6	Triticum urartu	1.4e-92
19	J9IM37_9SPIT	J9IM37	Oxytricha trifallax	1.5e-92
20	M8BDB6_AEGTA	M8BDB6	Aegilops tauschii (Tausch's goatgrass) (Aegilops squarrosa)	4.4e-83
21	T1MNV8_TRIUA	T1MNV8	Triticum urartu	8.8e-79
22	A9BKK3_HEMAN	A9BKK3	Hemiselmis andersenii	4.5e-78
23	T1N192_TRIUA	T1N192	Triticum urartu	5.5e-78
24	M8C4X2_AEGTA	M8C4X2	Aegilops tauschii (Tausch's goatgrass) (Aegilops squarrosa)	5e-76
25	I7M4Q8_TETTS	I7M4Q8	Tetrahymena thermophila SB210	8e-75
26	A7T0R7_NEMVE	A7T0R7	Nematostella vectensis	1.1e-71
27	N1QTI9_AEGTA	N1QTI9	Aegilops tauschii (Tausch's goatgrass) (Aegilops squarrosa)	1.7e-70
28	T1JET3_STRMM	T1JET3	Strigamia maritima	9.5e-69
29	D2VGS6_NAEGR	D2VGS6	Naegleria gruberi	2e-67
30	J9ITD6_9SPIT	J9ITD6	Oxytricha trifallax	4.6e-67
31	E9FUW6_DAPPU	E9FUW6	Daphnia pulex	6.8e-67
32	S9TH31_9TRYP	S9TH31	Strigomonas culicis	1.5e-65
33	A0CHL4_PARTE	A0CHL4	Paramecium tetraurelia	7.1e-65
34	A0CY26_PARTE	A0CY26	Paramecium tetraurelia	6.1e-63
35	T1JKQ7_STRMM	T1JKQ7	Strigamia maritima	2.7e-61
36	G0R0A4_ICHMG	G0R0A4	Ichthyophthirius multifiliis (strain G5) (White spot disease agent) (Ich)	1.9e-60
37	M8B0A2_AEGTA	M8B0A2	Aegilops tauschii (Tausch's goatgrass) (Aegilops squarrosa)	4.3e-58
38	G0R4X6_ICHMG	G0R4X6	Ichthyophthirius multifiliis (strain G5) (White spot disease agent) (Ich)	1e-57
39	G0QRE8_ICHMG	G0QRE8	Ichthyophthirius multifiliis (strain G5) (White spot disease agent) (Ich)	1.6e-55
40	B3S7D4_TRIAD	B3S7D4	Trichoplax adhaerens	4.8e-54
41	E9GFU3_DAPPU	E9GFU3	Daphnia pulex	2.7e-51
42	N6T4U6_DENPD	N6T4U6	Dendroctonus ponderosae (mountain pine beetle)	1.1e-50
43	H2B1P6_KAZAF	H2B1P6	Kazachstania africana (strain ATCC 22294 / BCRC 22015 / CBS 2517 / CECT 1963 / NBRC 1671 / NRRL Y-8276) (Yeast) (Kluyveromyces africanus)	3.7e-50
44	G8JVY0_ERECY	G8JVY0	Eremothecium cymbalariae (strain CBS 270.75 / DBVPG 7215 / KCTC 17166 / NRRL Y-17582) (Yeast)	8.7e-50
45	B4NVB9_DROSI	B4NVB9	Drosophila simulans (Fruit fly)	1.5e-49
46	Q4TIS3_TETNG	Q4TIS3	Tetraodon nigroviridis (Spotted green pufferfish) (Chelonodon nigroviridis)	2.5e-49
47	Q751K4_ASHGO	Q751K4	Ashbya gossypii (strain ATCC 10895 / CBS 109.51 / FGSC 9923 / NRRL Y-1056) (Yeast) (Eremothecium gossypii)	6.8e-49
48	M9N4J9_ASHG1	M9N4J9	Ashbya gossypii FDAG1	6.8e-49
49	J3QMX2_MOUSE	J3QMX2	Mus musculus (Mouse)	1.9e-47
50	I2H2F7_TETBL	I2H2F7	Tetrapisispora blattae (strain ATCC 34711 / CBS 6284 / DSM 70876 / NBRC 10599 / NRRL Y-10934 / UCD 77-7) (Yeast) (Kluyveromyces blattae)	3.8e-46
51	E5SG58_TRISP	E5SG58	Trichinella spiralis	1.4e-45
52	Q3B7R1_DANRE	Q3B7R1	Danio rerio (Zebrafish) (Brachydanio rerio)	2.2e-45
53	F0YAJ8_AURAN	F0YAJ8	Aureococcus anophagefferens	5.4e-45
54	G0V957_NAUCC	G0V957	Naumovozyma castellii (strain ATCC 76901 / CBS 4309 / NBRC 1992 / NRRL Y-12630) (Yeast) (Saccharomyces castellii)	1.5e-44
55	T1IFX5_RHOPR	T1IFX5	Rhodnius prolixus	2.3e-44
56	C4V6Z1_NOSCE	C4V6Z1	Nosema ceranae BRL01	3.2e-44
57	Q5C0Y9_SCHJA	Q5C0Y9	Schistosoma japonicum (Blood fluke)	1.4e-43
58	S6EAE6_ZYGBA	S6EAE6	Zygosaccharomyces bailii CLIB 213	2.4e-43
59	B8PNM9_POSPM	B8PNM9	Postia placenta (strain ATCC 44394 / Madison 698-R) (Brown rot fungus) (Poria monticola)	3.2e-43
60	B4L9S5_DROMO	B4L9S5	Drosophila mojavensis (Fruit fly)	2.2e-42
61	F2HI12_9CRYP	F2HI12	Cryptomonas paramecium	2.8e-42
62	M0TJT7_MUSAM	M0TJT7	Musa acuminata subsp. malaccensis	2.5e-41
63	C4QX13_PICPG	C4QX13	Komagataella pastoris (strain ATCC 76273 / CBS 7435 / CECT 11047 / NRRL Y-11430 / Wegner 21-1) (Yeast) (Pichia pastoris)	3.7e-41
64	M8CUR6_AEGTA	M8CUR6	Aegilops tauschii (Tausch's goatgrass) (Aegilops squarrosa)	6.5e-39
65	B4HJQ5_DROSE	B4HJQ5	Drosophila sechellia (Fruit fly)	1.2e-38
66	I6UP61_ENCHA	I6UP61	Encephalitozoon hellem (strain ATCC 50504)	2e-38
67	B4LCY1_DROVI	B4LCY1	Drosophila virilis (Fruit fly)	2.3e-38
68	C1N5E9_MICPC	C1N5E9	Micromonas pusilla CCMP1545	3e-38
69	I6ZKT6_ENCRO	I6ZKT6	Encephalitozoon romaleae (strain SJ-2008)	4.2e-38
70	J3QR48_HUMAN	J3QR48	Homo sapiens (Human)	1.2e-37
71	M1KLF2_ENCCN	M1KLF2	Encephalitozoon cuniculi (Microsporidian parasite)	1.2e-37
72	B4PKC4_DROYA	B4PKC4	Drosophila yakuba (Fruit fly)	1.3e-37
73	Q8SR21_ENCCU	Q8SR21	Encephalitozoon cuniculi GB-M1	3.3e-37
74	E0S9Q9_ENCIT	E0S9Q9	Encephalitozoon intestinalis (strain ATCC 50506)	3.4e-37
75	B3NDK0_DROER	B3NDK0	Drosophila erecta (Fruit fly)	4.1e-37
76	M9PFW8_DROME	M9PFW8	Drosophila melanogaster (Fruit fly)	4.3e-37
77	B4QMV8_DROSI	B4QMV8	Drosophila simulans (Fruit fly)	4.9e-37
78	B4J0F3_DROGR	B4J0F3	Drosophila grimshawi (Fruit fly) (Idiomyia grimshawi)	5.6e-37
79	K4E1I2_TRYCR	K4E1I2	Trypanosoma cruzi	1.5e-36
80	Q9I7R5_DROME	Q9I7R5	Drosophila melanogaster	1.7e-36
81	B5RIL6_DROME	B5RIL6	Drosophila melanogaster (Fruit fly)	2.4e-36
82	Q9VV82_DROME	Q9VV82	Drosophila melanogaster (Fruit fly)	2.6e-36
83	Q8SWQ9_DROME	Q8SWQ9	Drosophila melanogaster (Fruit fly)	3.2e-36
84	B4G783_DROPE	B4G783	Drosophila persimilis (Fruit fly)	3.7e-36
85	M9PFR8_DROME	M9PFR8	Drosophila melanogaster	6e-36
86	A2DV51_TRIVA	A2DV51	Trichomonas vaginalis	4.8e-35
87	B5DR47_DROPS	B5DR47	Drosophila pseudoobscura pseudoobscura	4.9e-35
88	H3HV36_STRPU	H3HV36	Strongylocentrotus purpuratus	9.6e-35
89	B0EUY6_ENTDS	B0EUY6	Entamoeba dispar (strain ATCC PRA-260 / SAW760)	2.2e-34
90	B4H1Z9_DROPE	B4H1Z9	Drosophila persimilis (Fruit fly)	4.4e-34
91	H2XKT7_CIOIN	H2XKT7	Ciona intestinalis	4.8e-34
92	C4MAH1_ENTHI	C4MAH1	Entamoeba histolytica	5.3e-32
93	E1ZAI3_CHLVA	E1ZAI3	Chlorella variabilis	2.2e-31
94	I1JEQ2_SOYBN	I1JEQ2	Glycine max	2.2e-30
95	Q66J67_XENLA	Q66J67	Xenopus laevis (African clawed frog)	2.4e-30
96	V4TMF3_9ROSI	V4TMF3	Citrus clementina	2.5e-29
97	H2ZMC2_CIOSA	H2ZMC2	Ciona savignyi	3e-29
98	K1WP83_TRIAC	K1WP83	Trichosporon asahii var. asahii CBS 8904	4.2e-28
99	I3K023_ORENI	I3K023	Oreochromis niloticus (Nile tilapia) (Tilapia nilotica)	4.5e-28
100	B4JTK3_DROGR	B4JTK3	Drosophila grimshawi (Fruit fly) (Idiomyia grimshawi)	6.1e-28
101	S8CPA2_9LAMI	S8CPA2	Genlisea aurea	7.3e-28
102	M3U1I5_ENTHI	M3U1I5	Entamoeba histolytica HM-1:IMSS-B	7.8e-28
103	N9UJI5_ENTHI	N9UJI5	Entamoeba histolytica HM-1:IMSS-A	7.8e-28
104	Q4PGE4_USTMA	Q4PGE4	Ustilago maydis (strain 521 / FGSC 9021) (Corn smut fungus)	8.9e-28
105	M7WI92_ENTHI	M7WI92	Entamoeba histolytica HM-3:IMSS	9.4e-28
106	B4K9U0_DROMO	B4K9U0	Drosophila mojavensis (Fruit fly)	9.5e-28
107	F4IE40_ARATH	F4IE40	Arabidopsis thaliana	1.3e-27
108	Q9AW68_GUITH	Q9AW68	Guillardia theta (Cryptomonas phi)	1.3e-27
109	B4LXL7_DROVI	B4LXL7	Drosophila virilis (Fruit fly)	1.6e-27
110	Q17CT1_AEDAE	Q17CT1	Aedes aegypti (Yellowfever mosquito) (Culex aegypti)	1.9e-27
111	G0QNV6_ICHMG	G0QNV6	Ichthyophthirius multifiliis (strain G5) (White spot disease agent) (Ich)	2.2e-27
112	M2SDG5_ENTHI	M2SDG5	Entamoeba histolytica KU27	2.4e-27
113	K2H2G5_ENTNP	K2H2G5	Entamoeba nuttalli (strain P19)	3.8e-27
114	B4G602_DROPE	B4G602	Drosophila persimilis (Fruit fly)	4.3e-27
115	G3TYG8_LOXAF	G3TYG8	Loxodonta africana (African elephant)	5.6e-27
116	B3LXC7_DROAN	B3LXC7	Drosophila ananassae (Fruit fly)	5.8e-27
117	T1PAL5_MUSDO	T1PAL5	Musca domestica	8.5e-27
118	V7C7Q4_PHAVU	V7C7Q4	Phaseolus vulgaris	9.5e-27
119	B4NAX7_DROWI	B4NAX7	Drosophila willistoni (Fruit fly)	1.3e-26
120	G3T9N1_LOXAF	G3T9N1	Loxodonta africana (African elephant)	1.6e-26
121	H3AY70_LATCH	H3AY70	Latimeria chalumnae	1.8e-26
122	H3J5D1_STRPU	H3J5D1	Strongylocentrotus purpuratus	1.9e-26
123	Q9VGP4_DROME	Q9VGP4	Drosophila melanogaster	2.2e-26
124	B4PM51_DROYA	B4PM51	Drosophila yakuba (Fruit fly)	2.7e-26
125	M3YHH9_MUSPF	M3YHH9	Mustela putorius furo	3.3e-26
126	H3CNL2_TETNG	H3CNL2	Tetraodon nigroviridis (Spotted green pufferfish) (Chelonodon nigroviridis)	3.4e-26
127	E0CXB2_MOUSE	E0CXB2	Mus musculus (Mouse)	4.7e-26
128	E6ZF67_DICLA	E6ZF67	Dicentrarchus labrax (European seabass) (Morone labrax)	4.8e-26
129	E6ZLP5_SPORE	E6ZLP5	Sporisorium reilianum (strain SRZ2)	5.2e-26
130	B3NZF4_DROER	B3NZF4	Drosophila erecta (Fruit fly)	5.5e-26
131	H0UUN3_CAVPO	H0UUN3	Cavia porcellus (Guinea pig)	8.1e-26
132	T2MHS3_HYDVU	T2MHS3	Hydra vulgaris	8.4e-26
133	IPO9_MOUSE	Q91YE6	Mus musculus	9.6e-26
134	R7QBT8_CHOCR	R7QBT8	Chondrus crispus (Carragheen moss) (Irish moss)	1e-25
135	V5EWP0_9BASI	V5EWP0	Pseudozyma sp. GHG001	1.1e-25
136	H2LMG6_ORYLA	H2LMG6	Oryzias latipes (Medaka fish) (Japanese ricefish)	1.1e-25
137	G1S8Y1_NOMLE	G1S8Y1	Nomascus leucogenys (Northern white-cheeked gibbon) (Hylobates leucogenys)	1.2e-25
138	M3ZV04_XIPMA	M3ZV04	Xiphophorus maculatus (Southern platyfish) (Platypoecilus maculatus)	1.2e-25
139	D4A857_RAT	D4A857	Rattus norvegicus	1.2e-25
140	M3VUS3_FELCA	M3VUS3	Felis catus (Cat) (Felis silvestris catus)	1.2e-25
141	K4BXI9_SOLLC	K4BXI9	Solanum lycopersicum	1.3e-25
142	G3NSD8_GASAC	G3NSD8	Gasterosteus aculeatus (Three-spined stickleback)	1.5e-25
143	H0WTL5_OTOGA	H0WTL5	Otolemur garnettii (Small-eared galago) (Garnett's greater bushbaby)	1.7e-25
144	G1ST56_RABIT	G1ST56	Oryctolagus cuniculus	1.8e-25
145	F6YAA9_CALJA	F6YAA9	Callithrix jacchus (White-tufted-ear marmoset)	2e-25
146	H9FBI0_MACMU	H9FBI0	Macaca mulatta (Rhesus macaque)	2.1e-25
147	E9QKZ2_MOUSE	E9QKZ2	Mus musculus (Mouse)	2.1e-25
148	H2R0C2_PANTR	H2R0C2	Pan troglodytes (Chimpanzee)	2.1e-25
149	F6Y960_CALJA	F6Y960	Callithrix jacchus (White-tufted-ear marmoset)	2.1e-25
150	IPO9_HUMAN	Q96P70	Homo sapiens	2.1e-25
151	H9ZB37_MACMU	H9ZB37	Macaca mulatta (Rhesus macaque)	2.1e-25
152	Q6PCR2_DANRE	Q6PCR2	Danio rerio (Zebrafish) (Brachydanio rerio)	2.2e-25
153	F6TZU5_MACMU	F6TZU5	Macaca mulatta (Rhesus macaque)	2.9e-25
154	A2VD24_DANRE	A2VD24	Danio rerio	3.3e-25
155	F6UA59_MONDO	F6UA59	Monodelphis domestica (Gray short-tailed opossum)	3.4e-25
156	B5DVZ7_DROPS	B5DVZ7	Drosophila pseudoobscura pseudoobscura	3.9e-25
157	B4QU42_DROSI	B4QU42	Drosophila simulans (Fruit fly)	4.1e-25
158	G1M063_AILME	G1M063	Ailuropoda melanoleuca (Giant panda)	5e-25
159	R9PDZ8_PSEHS	R9PDZ8	Pseudozyma hubeiensis SY62	5.4e-25
160	G5B397_HETGA	G5B397	Heterocephalus glaber (Naked mole rat)	5.4e-25
161	E7F8C0_DANRE	E7F8C0	Danio rerio (Zebrafish) (Brachydanio rerio)	6e-25
162	D4N3R6_9ORYZ	D4N3R6	Oryza granulata	6.3e-25
163	Q4G0B8_MOUSE	Q4G0B8	Mus musculus (Mouse)	7.5e-25
164	M4AN28_XIPMA	M4AN28	Xiphophorus maculatus (Southern platyfish) (Platypoecilus maculatus)	1.1e-24
165	D2GZN1_AILME	D2GZN1	Ailuropoda melanoleuca (Giant panda)	1.2e-24
166	Q293T1_DROPS	Q293T1	Drosophila pseudoobscura pseudoobscura	1.2e-24
167	I3KD68_ORENI	I3KD68	Oreochromis niloticus (Nile tilapia) (Tilapia nilotica)	1.4e-24
168	D7T9F0_VITVI	D7T9F0	Vitis vinifera	2.2e-24
169	G1KHV5_ANOCA	G1KHV5	Anolis carolinensis	2.3e-24
170	K9J422_DESRO	K9J422	Desmodus rotundus (Vampire bat)	2.8e-24
171	K7K2V6_SOYBN	K7K2V6	Glycine max	3.4e-24
172	G3NV67_GASAC	G3NV67	Gasterosteus aculeatus (Three-spined stickleback)	4.1e-24
173	B4GLN7_DROPE	B4GLN7	Drosophila persimilis (Fruit fly)	4.7e-24
174	T1G2K6_HELRO	T1G2K6	Helobdella robusta	5.1e-24
175	G1XIL5_ARTOA	G1XIL5	Arthrobotrys oligospora (strain ATCC 24927 / CBS 115.81 / DSM 1491) (Nematode-trapping fungus) (Didymozoophaga oligospora)	5.3e-24
176	M3Y6L9_MUSPF	M3Y6L9	Mustela putorius furo	5.5e-24
177	E1BEW3_BOVIN	E1BEW3	Bos taurus (Bovine)	5.7e-24
178	S3DYE5_GLAL2	S3DYE5	Glarea lozoyensis (strain ATCC 20868 / MF5171)	5.9e-24
179	U3K964_FICAL	U3K964	Ficedula albicollis	6.1e-24
180	M0R8E8_RAT	M0R8E8	Rattus norvegicus (Rat)	6.2e-24
181	M3VZZ6_FELCA	M3VZZ6	Felis catus (Cat) (Felis silvestris catus)	7.7e-24
182	H2U7A6_TAKRU	H2U7A6	Takifugu rubripes (Japanese pufferfish) (Fugu rubripes)	1e-23
183	Q6NTP9_XENLA	Q6NTP9	Xenopus laevis (African clawed frog)	1.2e-23
184	M9M1Y7_PSEA3	M9M1Y7	Pseudozyma antarctica T-34	1.6e-23
185	B5DDW6_XENTR	B5DDW6	Xenopus tropicalis (Western clawed frog) (Silurana tropicalis)	1.8e-23
186	U6DJM8_NEOVI	U6DJM8	Neovison vison	1.8e-23
187	M7Y0H8_RHOT1	M7Y0H8	Rhodosporidium toruloides NP11	2e-23
188	F1PTU2_CANFA	F1PTU2	Canis familiaris (Dog) (Canis lupus familiaris)	2.1e-23
189	T1K060_TETUR	T1K060	Tetranychus urticae	2.3e-23
190	J3MD75_ORYBR	J3MD75	Oryza brachyantha	2.6e-23
191	C3Y1T5_BRAFL	C3Y1T5	Branchiostoma floridae	2.9e-23
192	F6WWX9_CALJA	F6WWX9	Callithrix jacchus (White-tufted-ear marmoset)	3.1e-23
193	G1LBR6_AILME	G1LBR6	Ailuropoda melanoleuca (Giant panda)	3.3e-23
194	E3NPF3_CAERE	E3NPF3	Caenorhabditis remanei (Caenorhabditis vulgaris)	3.9e-23
195	I2FWM4_USTH4	I2FWM4	Ustilago hordei (strain Uh4875-4) (Barley covered smut fungus)	4e-23
196	Q8BXQ4_MOUSE	Q8BXQ4	Mus musculus (Mouse)	4.4e-23
197	Q28C38_XENTR	Q28C38	Xenopus tropicalis (Western clawed frog) (Silurana tropicalis)	4.6e-23
198	E9E5K7_METAQ	E9E5K7	Metarhizium acridum (strain CQMa 102)	4.7e-23
199	H0YX22_TAEGU	H0YX22	Taeniopygia guttata	5.6e-23
200	E7F8W6_DANRE	E7F8W6	Danio rerio	6.6e-23
201	G3VSU0_SARHA	G3VSU0	Sarcophilus harrisii (Tasmanian devil) (Sarcophilus laniarius)	7.3e-23
202	I1FCR1_AMPQE	I1FCR1	Amphimedon queenslandica	7.4e-23
203	F7D3G9_HORSE	F7D3G9	Equus caballus (Horse)	7.4e-23
204	H9KGA7_APIME	H9KGA7	Apis mellifera	7.4e-23
205	F7HC21_MACMU	F7HC21	Macaca mulatta (Rhesus macaque)	9.1e-23
206	F8WDV0_HUMAN	F8WDV0	Homo sapiens (Human)	1e-22
207	M4DDI1_BRARP	M4DDI1	Brassica rapa subsp. pekinensis	1.1e-22
208	F6Y6Y1_MONDO	F6Y6Y1	Monodelphis domestica (Gray short-tailed opossum)	1.3e-22
209	B4DSC0_HUMAN	B4DSC0	Homo sapiens (Human)	1.3e-22
210	G1PJ15_MYOLU	G1PJ15	Myotis lucifugus (Little brown bat)	1.5e-22
211	G1QSI3_NOMLE	G1QSI3	Nomascus leucogenys (Northern white-cheeked gibbon) (Hylobates leucogenys)	1.5e-22
212	J9F5X2_9SPIT	J9F5X2	Oxytricha trifallax	1.6e-22
213	E7EW37_HUMAN	E7EW37	Homo sapiens (Human)	1.6e-22
214	E9EYP0_METAR	E9EYP0	Metarhizium anisopliae (strain ARSEF 23 / ATCC MYA-3075)	1.6e-22
215	H0VEK2_CAVPO	H0VEK2	Cavia porcellus (Guinea pig)	1.8e-22
216	G3U984_LOXAF	G3U984	Loxodonta africana (African elephant)	1.9e-22
217	G3SRQ5_LOXAF	G3SRQ5	Loxodonta africana (African elephant)	2e-22
218	G1MYF0_MELGA	G1MYF0	Meleagris gallopavo (Common turkey)	2e-22
219	H2LH87_ORYLA	H2LH87	Oryzias latipes (Medaka fish) (Japanese ricefish)	2e-22
220	F7A2T2_CALJA	F7A2T2	Callithrix jacchus (White-tufted-ear marmoset)	2.1e-22
221	F7EAX9_XENTR	F7EAX9	Xenopus (Silurana) tropicalis	2.2e-22
222	D7KQS9_ARALL	D7KQS9	Arabidopsis lyrata subsp. lyrata	2.3e-22
223	F7A0K5_CALJA	F7A0K5	Callithrix jacchus (White-tufted-ear marmoset)	2.6e-22
224	H2R5K5_PANTR	H2R5K5	Pan troglodytes (Chimpanzee)	2.6e-22
225	F6VU09_MACMU	F6VU09	Macaca mulatta (Rhesus macaque)	3.1e-22
226	IPO11_HUMAN	Q9UI26	Homo sapiens	3.3e-22
227	H2UL07_TAKRU	H2UL07	Takifugu rubripes (Japanese pufferfish) (Fugu rubripes)	3.3e-22
228	H2PFN2_PONAB	H2PFN2	Pongo abelii (Sumatran orangutan) (Pongo pygmaeus abelii)	3.6e-22
229	D2H3U1_AILME	D2H3U1	Ailuropoda melanoleuca (Giant panda)	4.7e-22
230	H0WGM1_OTOGA	H0WGM1	Otolemur garnettii (Small-eared galago) (Garnett's greater bushbaby)	4.7e-22
231	D4AAC7_RAT	D4AAC7	Rattus norvegicus (Rat)	4.9e-22
232	M2T1F7_COCH5	M2T1F7	Cochliobolus heterostrophus (strain C4 / ATCC 48331 / race T)	5.3e-22
233	S8AB63_DACHA	S8AB63	Dactylellina haptotyla (strain CBS 200.50)	5.8e-22
234	Q4SS94_TETNG	Q4SS94	Tetraodon nigroviridis (Spotted green pufferfish) (Chelonodon nigroviridis)	6e-22
235	E1C0J5_CHICK	E1C0J5	Gallus gallus	6.9e-22
236	L5L242_PTEAL	L5L242	Pteropus alecto (Black flying fox)	7.4e-22
237	H9JSD3_BOMMO	H9JSD3	Bombyx mori	8.2e-22
238	C7YIM6_NECH7	C7YIM6	Nectria haematococca (strain 77-13-4 / ATCC MYA-4622 / FGSC 9596 / MPVI) (Fusarium solani subsp. pisi)	8.9e-22
239	J9VJ34_CRYNH	J9VJ34	Cryptococcus neoformans var. grubii serotype A (strain H99 / ATCC 208821 / CBS 10515 / FGSC 9487)	9.2e-22
240	F7E479_XENTR	F7E479	Xenopus tropicalis (Western clawed frog) (Silurana tropicalis)	1e-21
241	U6DV35_NEOVI	U6DV35	Neovison vison	1.1e-21
242	K7ESC1_HUMAN	K7ESC1	Homo sapiens (Human)	1.2e-21
243	G3W9S6_SARHA	G3W9S6	Sarcophilus harrisii (Tasmanian devil) (Sarcophilus laniarius)	1.3e-21
244	G3RMD7_GORGO	G3RMD7	Gorilla gorilla gorilla	1.3e-21
245	G5AVR2_HETGA	G5AVR2	Heterocephalus glaber (Naked mole rat)	1.4e-21
246	K0KE03_WICCF	K0KE03	Wickerhamomyces ciferrii (strain F-60-10 / ATCC 14091 / CBS 111 / JCM 3599 / NBRC 0793 / NRRL Y-1031) (Yeast) (Pichia ciferrii)	1.4e-21
247	R0LWK2_ANAPL	R0LWK2	Anas platyrhynchos (Domestic duck) (Anas boschas)	1.4e-21
248	U3IPD5_ANAPL	U3IPD5	Anas platyrhynchos	1.6e-21
249	U6N1M8_9EIME	U6N1M8	Eimeria necatrix	1.8e-21
250	L5LXR0_MYODS	L5LXR0	Myotis davidii	1.8e-21
251	M0R815_RAT	M0R815	Rattus norvegicus	2e-21
252	T1KML6_TETUR	T1KML6	Tetranychus urticae	2.1e-21
253	E2B808_HARSA	E2B808	Harpegnathos saltator	2.1e-21
254	M2SY33_COCSN	M2SY33	Cochliobolus sativus (strain ND90Pr / ATCC 201652)	2.2e-21
255	M4D7K5_BRARP	M4D7K5	Brassica rapa subsp. pekinensis	2.6e-21
256	J3PXN7_PUCT1	J3PXN7	Puccinia triticina (isolate 1-1 / race 1 (BBBD)) (Brown leaf rust fungus)	2.7e-21
257	IPO11_MOUSE	Q8K2V6	Mus musculus	2.7e-21
258	S2KD98_MUCC1	S2KD98	Mucor circinelloides f. circinelloides 1006PhL	2.9e-21
259	R0I8W2_SETT2	R0I8W2	Setosphaeria turcica (strain 28A)	2.9e-21
260	D6WCP8_TRICA	D6WCP8	Tribolium castaneum	3e-21
261	E9GZ34_DAPPU	E9GZ34	Daphnia pulex	3e-21
262	U3JIX4_FICAL	U3JIX4	Ficedula albicollis	3.6e-21
263	F4WC05_ACREC	F4WC05	Acromyrmex echinatior (Panamanian leafcutter ant) (Acromyrmex octospinosus echinatior)	3.8e-21
264	H9KDR2_APIME	H9KDR2	Apis mellifera	3.8e-21
265	G2Q0V6_THIHA	G2Q0V6	Thielavia heterothallica (strain ATCC 42464 / BCRC 31852 / DSM 1799) (Myceliophthora thermophila)	3.9e-21
266	G1KDW6_ANOCA	G1KDW6	Anolis carolinensis	4e-21
267	A2R603_ASPNC	A2R603	Aspergillus niger (strain CBS 513.88 / FGSC A1513)	4e-21
268	G3XYJ9_ASPNA	G3XYJ9	Aspergillus niger (strain ATCC 1015 / CBS 113.46 / FGSC A1144 / LSHB Ac4 / NCTC 3858a / NRRL 328 / USDA 3528.7)	4e-21
269	G7XX80_ASPKW	G7XX80	Aspergillus kawachii (strain NBRC 4308) (White koji mold) (Aspergillus awamori var. kawachi)	4.1e-21
270	M2R151_CERS8	M2R151	Ceriporiopsis subvermispora B	5.1e-21
271	G9K605_MUSPF	G9K605	Mustela putorius furo	5.1e-21
272	U4L040_PYROM	U4L040	Pyronema omphalodes CBS 100304	5.6e-21
273	T1EFW3_HELRO	T1EFW3	Helobdella robusta	8.1e-21
274	F9F1W8_FUSOF	F9F1W8	Fusarium oxysporum (strain Fo5176)	8.8e-21
275	Q55MH0_CRYNB	Q55MH0	Cryptococcus neoformans var. neoformans serotype D (strain B-3501A) (Filobasidiella neoformans)	9e-21
276	K1VIC4_TRIAC	K1VIC4	Trichosporon asahii var. asahii CBS 8904	9e-21
277	Q5K8A2_CRYNJ	Q5K8A2	Cryptococcus neoformans var. neoformans serotype D (strain JEC21 / ATCC MYA-565) (Filobasidiella neoformans)	9.1e-21
278	F6PP63_XENTR	F6PP63	Xenopus tropicalis (Western clawed frog) (Silurana tropicalis)	9.6e-21
279	N1RGL8_FUSC4	N1RGL8	Fusarium oxysporum f. sp. cubense race 4	9.8e-21
280	N4TGE7_FUSC1	N4TGE7	Fusarium oxysporum f. sp. cubense race 1	9.9e-21
281	G1MRU0_MELGA	G1MRU0	Meleagris gallopavo (Common turkey)	1e-20
282	S0DQT7_GIBF5	S0DQT7	Gibberella fujikuroi (strain CBS 195.34 / IMI 58289 / NRRL A-6831)	1.1e-20
283	K3VVK6_FUSPC	K3VVK6	Fusarium pseudograminearum (strain CS3096)	1.1e-20
284	I1RB43_GIBZE	I1RB43	Gibberella zeae (strain PH-1 / ATCC MYA-4620 / FGSC 9075 / NRRL 31084) (Wheat head blight fungus) (Fusarium graminearum)	1.1e-20
285	I0Z9C8_9CHLO	I0Z9C8	Coccomyxa subellipsoidea C-169	1.2e-20
286	J6F795_TRIAS	J6F795	Trichosporon asahii var. asahii (strain ATCC 90039 / CBS 2479 / JCM 2466 / KCTC 7840 / NCYC 2677 / UAMH 7654) (Yeast)	1.2e-20
287	A1C7S4_ASPCL	A1C7S4	Aspergillus clavatus (strain ATCC 1007 / CBS 513.65 / DSM 816 / NCTC 3887 / NRRL 1)	1.4e-20
288	V8P3L8_OPHHA	V8P3L8	Ophiophagus hannah	1.5e-20
289	F1QLH5_DANRE	F1QLH5	Danio rerio	1.7e-20
290	G5E567_BOVIN	G5E567	Bos taurus (Bovine)	1.7e-20
291	A9V306_MONBE	A9V306	Monosiga brevicollis	1.9e-20
292	S7MGR2_MYOBR	S7MGR2	Myotis brandtii	2.3e-20
293	T0KM20_COLGC	T0KM20	Colletotrichum gloeosporioides (strain Cg-14)	2.3e-20
294	U3IMD8_ANAPL	U3IMD8	Anas platyrhynchos	2.4e-20
295	L5L7Q1_PTEAL	L5L7Q1	Pteropus alecto (Black flying fox)	2.6e-20
296	B0WL63_CULQU	B0WL63	Culex quinquefasciatus (Southern house mosquito) (Culex pungens)	2.7e-20
297	C5GMZ8_AJEDR	C5GMZ8	Ajellomyces dermatitidis (strain ER-3 / ATCC MYA-2586) (Blastomyces dermatitidis)	3.8e-20
298	C5JCW2_AJEDS	C5JCW2	Ajellomyces dermatitidis (strain SLH14081)	3.8e-20
299	F1PS41_CANFA	F1PS41	Canis familiaris (Dog) (Canis lupus familiaris)	3.9e-20
300	L2FDT3_COLGN	L2FDT3	Colletotrichum gloeosporioides (strain Nara gc5)	4.3e-20
301	K2SAU1_MACPH	K2SAU1	Macrophomina phaseolina MS6	4.7e-20
302	H9HTV5_ATTCE	H9HTV5	Atta cephalotes	5.2e-20
303	A7SZB4_NEMVE	A7SZB4	Nematostella vectensis	6.5e-20
304	M2YMC0_MYCFI	M2YMC0	Pseudocercospora fijiensis CIRAD86	7.3e-20
305	K7F4W4_PELSI	K7F4W4	Pelodiscus sinensis (Chinese softshell turtle) (Trionyx sinensis)	7.7e-20
306	K7F4W2_PELSI	K7F4W2	Pelodiscus sinensis (Chinese softshell turtle) (Trionyx sinensis)	7.8e-20
307	A7F856_SCLS1	A7F856	Sclerotinia sclerotiorum (strain ATCC 18683 / 1980 / Ss-1) (White mold) (Whetzelinia sclerotiorum)	8.2e-20
308	L8I927_9CETA	L8I927	Bos grunniens mutus	8.2e-20
309	J9MDX9_FUSO4	J9MDX9	Fusarium oxysporum f. sp. lycopersici (strain 4287 / CBS 123668 / FGSC 9935 / NRRL 34936) (Fusarium vascular wilt of tomato)	1.2e-19
310	K5XLE9_AGABU	K5XLE9	Agaricus bisporus var. burnettii (strain JB137-S8 / ATCC MYA-4627 / FGSC 10392) (White button mushroom)	1.5e-19
311	N1J6T0_BLUG1	N1J6T0	Blumeria graminis f. sp. hordei DH14	1.7e-19
312	J5JTT0_BEAB2	J5JTT0	Beauveria bassiana (strain ARSEF 2860)	2.3e-19
313	V3ZAY3_LOTGI	V3ZAY3	Lottia gigantea	2.6e-19
314	G2RER0_THITE	G2RER0	Thielavia terrestris (strain ATCC 38088 / NRRL 8126) (Acremonium alabamense)	2.7e-19
315	L5M9H3_MYODS	L5M9H3	Myotis davidii	2.9e-19
316	G3QV84_GORGO	G3QV84	Gorilla gorilla gorilla	2.9e-19
317	J0XEC1_LOALO	J0XEC1	Loa loa (Eye worm) (Filaria loa)	3e-19
318	B4H1G4_DROPE	B4H1G4	Drosophila persimilis (Fruit fly)	3e-19
319	B9IGC8_POPTR	B9IGC8	Populus trichocarpa	3.4e-19
320	Q9C662_ARATH	Q9C662	Arabidopsis thaliana (Mouse-ear cress)	3.6e-19
321	C0RZU7_PARBP	C0RZU7	Paracoccidioides brasiliensis (strain Pb03)	3.6e-19
322	S7ZQS1_PENOX	S7ZQS1	Penicillium oxalicum 114-2	4e-19
323	K1WHP2_MARBU	K1WHP2	Marssonina brunnea f. sp. multigermtubi (strain MB_m1) (Marssonina leaf spot fungus)	4.1e-19
324	R0IJU2_9BRAS	R0IJU2	Capsella rubella	4.2e-19
325	K9I755_AGABB	K9I755	Agaricus bisporus var. bisporus (strain H97 / ATCC MYA-4626 / FGSC 10389) (White button mushroom)	4.2e-19
326	Q75DU1_ASHGO	Q75DU1	Ashbya gossypii (strain ATCC 10895 / CBS 109.51 / FGSC 9923 / NRRL Y-1056) (Yeast) (Eremothecium gossypii)	4.4e-19
327	M9N0G5_ASHG1	M9N0G5	Ashbya gossypii FDAG1	4.4e-19
328	R7YHA9_CONA1	R7YHA9	Coniosporium apollinis CBS 100218	4.4e-19
329	G3J6Q9_CORMM	G3J6Q9	Cordyceps militaris CM01	5.8e-19
330	C5PEJ6_COCP7	C5PEJ6	Coccidioides posadasii (strain C735) (Valley fever fungus)	6.1e-19
331	C1G555_PARBD	C1G555	Paracoccidioides brasiliensis (strain Pb18)	6.1e-19
332	U5HGQ5_USTV1	U5HGQ5	Microbotryum violaceum p1A1 Lamole	6.1e-19
333	S8FW71_FOMPI	S8FW71	Fomitopsis pinicola (strain FP-58527)	6.2e-19
334	C4JDG2_UNCRE	C4JDG2	Uncinocarpus reesii (strain UAMH 1704)	6.4e-19
335	E9D614_COCPS	E9D614	Coccidioides posadasii (strain RMSCC 757 / Silveira) (Valley fever fungus)	6.5e-19
336	M2LCI4_BAUCO	M2LCI4	Baudoinia compniacensis UAMH 10762	6.9e-19
337	M5Y8C4_PRUPE	M5Y8C4	Prunus persica (Peach) (Amygdalus persica)	7.5e-19
338	M7U4T4_BOTF1	M7U4T4	Botryotinia fuckeliana BcDW1	8.9e-19
339	Q0CV20_ASPTN	Q0CV20	Aspergillus terreus (strain NIH 2624 / FGSC A1156)	9.4e-19
340	N4V685_COLOR	N4V685	Colletotrichum orbiculare (strain 104-T / ATCC 96160 / CBS 514.97 / LARS 414 / MAFF 240422) (Cucumber anthracnose fungus) (Colletotrichum lagenarium)	1.1e-18
341	B2AA39_PODAN	B2AA39	Podospora anserina (strain S / ATCC MYA-4624 / DSM 980 / FGSC 10383) (Pleurage anserina)	1.1e-18
342	G0S7M4_CHATD	G0S7M4	Chaetomium thermophilum (strain DSM 1495 / CBS 144.50 / IMI 039719)	1.2e-18
343	E2AQM9_CAMFO	E2AQM9	Camponotus floridanus (Florida carpenter ant)	1.5e-18
344	E3QV17_COLGM	E3QV17	Colletotrichum graminicola (strain M1.001 / M2 / FGSC 10212) (Maize anthracnose fungus) (Glomerella graminicola)	1.5e-18
345	Q5BBB6_EMENI	Q5BBB6	Aspergillus nidulans FGSC A4	1.5e-18
346	F7VUL0_SORMK	F7VUL0	Sordaria macrospora (strain ATCC MYA-333 / DSM 997 / K(L3346) / K-hell)	1.5e-18
347	C5DRH5_ZYGRC	C5DRH5	Zygosaccharomyces rouxii (strain ATCC 2623 / CBS 732 / NBRC 1130 / NCYC 568 / NRRL Y-229) (Candida mogii)	1.6e-18
348	G0W796_NAUDC	G0W796	Naumovozyma dairenensis (strain ATCC 10597 / BCRC 20456 / CBS 421 / NBRC 0211 / NRRL Y-12639) (Saccharomyces dairenensis)	1.7e-18
349	A8HR57_CHLRE	A8HR57	Chlamydomonas reinhardtii	1.7e-18
350	R8BAR4_TOGMI	R8BAR4	Togninia minima (strain UCR-PA7)	2e-18
351	B0S6M2_DANRE	B0S6M2	Danio rerio (Zebrafish) (Brachydanio rerio)	2.1e-18
352	A0CRJ6_PARTE	A0CRJ6	Paramecium tetraurelia	2.2e-18
353	F2U256_SALR5	F2U256	Salpingoeca rosetta	2.7e-18
354	L9KUV4_TUPCH	L9KUV4	Tupaia chinensis	2.8e-18
355	A0CXP8_PARTE	A0CXP8	Paramecium tetraurelia	2.8e-18
356	L8IAB8_9CETA	L8IAB8	Bos grunniens mutus	2.9e-18
357	G2QLL3_THIHA	G2QLL3	Thielavia heterothallica (strain ATCC 42464 / BCRC 31852 / DSM 1799) (Myceliophthora thermophila)	2.9e-18
358	K4CQ03_SOLLC	K4CQ03	Solanum lycopersicum	3e-18
359	V2Y1A3_MONRO	V2Y1A3	Moniliophthora roreri MCA 2997	3.3e-18
360	I1KKH2_SOYBN	I1KKH2	Glycine max	3.3e-18
361	E3RVW6_PYRTT	E3RVW6	Pyrenophora teres f. teres (strain 0-1)	3.5e-18
362	M0RKP0_MUSAM	M0RKP0	Musa acuminata subsp. malaccensis	3.5e-18
363	I1RMS9_GIBZE	I1RMS9	Gibberella zeae (strain PH-1 / ATCC MYA-4620 / FGSC 9075 / NRRL 31084) (Wheat head blight fungus) (Fusarium graminearum)	3.6e-18
364	M4GGE0_MAGP6	M4GGE0	Magnaporthe poae (strain ATCC 64411 / 73-15) (Kentucky bluegrass fungus)	3.8e-18
365	D5GMJ6_TUBMM	D5GMJ6	Tuber melanosporum Mel28	4.1e-18
366	K3VF53_FUSPC	K3VF53	Fusarium pseudograminearum (strain CS3096)	4.1e-18
367	B2VTP7_PYRTR	B2VTP7	Pyrenophora tritici-repentis (strain Pt-1C-BFP)	4.3e-18
368	D3BF07_POLPA	D3BF07	Polysphondylium pallidum	4.6e-18
369	S8CS94_9LAMI	S8CS94	Genlisea aurea	4.6e-18
370	G7YBT6_CLOSI	G7YBT6	Clonorchis sinensis	4.7e-18
371	H9HTG0_ATTCE	H9HTG0	Atta cephalotes	5.1e-18
372	T5A1R2_9HYPO	T5A1R2	Ophiocordyceps sinensis CO18	5.2e-18
373	E4ZLS7_LEPMJ	E4ZLS7	Leptosphaeria maculans (strain JN3 / isolate v23.1.3 / race Av1-4-5-6-7-8) (Blackleg fungus) (Phoma lingam)	5.4e-18
374	E7Q5T5_YEASB	E7Q5T5	Saccharomyces cerevisiae (strain FostersB)	5.6e-18
375	V5IRD3_NEUCR	V5IRD3	Neurospora crassa (strain ATCC 24698 / 74-OR23-1A / CBS 708.71 / DSM 1257 / FGSC 987)	5.6e-18
376	K1R7D1_CRAGI	K1R7D1	Crassostrea gigas	7.7e-18
377	E2AYU4_CAMFO	E2AYU4	Camponotus floridanus (Florida carpenter ant)	8.5e-18
378	V5I7T2_ANOGL	V5I7T2	Anoplophora glabripennis	8.8e-18
379	G2QZL1_THITE	G2QZL1	Thielavia terrestris (strain ATCC 38088 / NRRL 8126) (Acremonium alabamense)	8.9e-18
380	H1V6R3_COLHI	H1V6R3	Colletotrichum higginsianum (strain IMI 349063)	9.9e-18
381	J7R2Q3_KAZNA	J7R2Q3	Kazachstania naganishii (strain ATCC MYA-139 / BCRC 22969 / CBS 8797 / CCRC 22969 / KCTC 17520 / NBRC 10181 / NCYC 3082) (Yeast) (Saccharomyces naganishii)	1e-17
382	A7WPD9_KLUDE	A7WPD9	Kluyveromyces delphensis (Yeast)	1.2e-17
383	J9MZT7_FUSO4	J9MZT7	Fusarium oxysporum f. sp. lycopersici (strain 4287 / CBS 123668 / FGSC 9935 / NRRL 34936) (Fusarium vascular wilt of tomato)	1.2e-17
384	N1P3Q0_YEASC	N1P3Q0	Saccharomyces cerevisiae CEN.PK113-7D	1.4e-17
385	F4PJD1_DICFS	F4PJD1	Dictyostelium fasciculatum SH3	1.4e-17
386	T1J129_STRMM	T1J129	Strigamia maritima	1.5e-17
387	B0WJI0_CULQU	B0WJI0	Culex quinquefasciatus (Southern house mosquito) (Culex pungens)	1.6e-17
388	B6HJM0_PENCW	B6HJM0	Penicillium chrysogenum (strain ATCC 28089 / DSM 1075 / Wisconsin 54-1255) (Penicillium notatum)	1.6e-17
389	D8PM33_SCHCM	D8PM33	Schizophyllum commune (strain H4-8 / FGSC 9210) (Split gill fungus)	1.8e-17
390	S6E7A1_ZYGBA	S6E7A1	Zygosaccharomyces bailii CLIB 213	1.9e-17
391	IMB5_SCHPO	Q10297	Schizosaccharomyces pombe (strain 972 / ATCC 24843) (Fission yeast)	1.9e-17
392	H0EMN4_GLAL7	H0EMN4	Glarea lozoyensis (strain ATCC 74030 / MF5533)	2.1e-17
393	R0GA88_9BRAS	R0GA88	Capsella rubella	2.2e-17
394	K9F9D7_PEND1	K9F9D7	Penicillium digitatum (strain PHI26 / CECT 20796) (Green mold)	2.3e-17
395	H9IXM9_BOMMO	H9IXM9	Bombyx mori	2.3e-17
396	V4M9V1_THESL	V4M9V1	Thellungiella salsuginea	2.4e-17
397	S3D8X8_GLAL2	S3D8X8	Glarea lozoyensis (strain ATCC 20868 / MF5171)	2.5e-17
398	F6QR70_XENTR	F6QR70	Xenopus (Silurana) tropicalis	2.6e-17
399	B0CNI0_LACBS	B0CNI0	Laccaria bicolor (strain S238N-H82 / ATCC MYA-4686) (Bicoloured deceiver) (Laccaria laccata var. bicolor)	2.6e-17
400	NMD5_YEAST	P46970	Saccharomyces cerevisiae (strain ATCC 204508 / S288c) (Baker's yeast)	2.6e-17
401	D6RJB1_HUMAN	D6RJB1	Homo sapiens (Human)	2.7e-17
402	D4AT47_ARTBC	D4AT47	Arthroderma benhamiae (strain ATCC MYA-4681 / CBS 112371) (Trichophyton mentagrophytes)	2.7e-17
403	V4TXE3_9ROSI	V4TXE3	Citrus clementina	2.9e-17
404	A2Q1G2_MEDTR	A2Q1G2	Medicago truncatula (Barrel medic) (Medicago tribuloides)	2.9e-17
405	E9J5G1_SOLIN	E9J5G1	Solenopsis invicta	3e-17
406	A1DIE6_NEOFI	A1DIE6	Neosartorya fischeri (strain ATCC 1020 / DSM 3700 / FGSC A1164 / NRRL 181) (Aspergillus fischerianus)	3.3e-17
407	B3LQL4_YEAS1	B3LQL4	Saccharomyces cerevisiae (strain RM11-1a)	3.3e-17
408	E7QGY0_YEASZ	E7QGY0	Saccharomyces cerevisiae (strain Zymaflore VL3) (Baker's yeast)	3.3e-17
409	T0KYW6_COLGC	T0KYW6	Colletotrichum gloeosporioides (strain Cg-14)	3.7e-17
410	I3M798_SPETR	I3M798	Spermophilus tridecemlineatus (Thirteen-lined ground squirrel) (Ictidomys tridecemlineatus)	3.8e-17
411	G0SCX4_CHATD	G0SCX4	Chaetomium thermophilum (strain DSM 1495 / CBS 144.50 / IMI 039719)	3.8e-17
412	E0VMC2_PEDHC	E0VMC2	Pediculus humanus subsp. corporis (Body louse)	4e-17
413	C5X6G0_SORBI	C5X6G0	Sorghum bicolor (Sorghum) (Sorghum vulgare)	4.1e-17
414	Q9SR95_ARATH	Q9SR95	Arabidopsis thaliana (Mouse-ear cress)	4.2e-17
415	L2FX14_COLGN	L2FX14	Colletotrichum gloeosporioides (strain Nara gc5)	4.5e-17
416	S7QL74_GLOTA	S7QL74	Gloeophyllum trabeum (strain ATCC 11539 / FP-39264 / Madison 617)	4.6e-17
417	D8PPH6_SCHCM	D8PPH6	Schizophyllum commune (strain H4-8 / FGSC 9210) (Split gill fungus)	4.8e-17
418	S0DMZ0_GIBF5	S0DMZ0	Gibberella fujikuroi (strain CBS 195.34 / IMI 58289 / NRRL A-6831)	4.9e-17
419	B6JYW8_SCHJY	B6JYW8	Schizosaccharomyces japonicus (strain yFS275 / FY16936) (Fission yeast)	4.9e-17
420	B9SWY3_RICCO	B9SWY3	Ricinus communis	5.1e-17
421	A0C556_PARTE	A0C556	Paramecium tetraurelia	5.3e-17
422	N1R953_FUSC4	N1R953	Fusarium oxysporum f. sp. cubense race 4	5.6e-17
423	N4UGB1_FUSC1	N4UGB1	Fusarium oxysporum f. sp. cubense race 1	5.6e-17
424	F8MI67_NEUT8	F8MI67	Neurospora tetrasperma (strain FGSC 2509 / P0656)	6.7e-17
425	L7M1H2_9ACAR	L7M1H2	Rhipicephalus pulchellus	6.8e-17
426	F9FG15_FUSOF	F9FG15	Fusarium oxysporum (strain Fo5176)	6.8e-17
427	U6M5Y6_EIMMA	U6M5Y6	Eimeria maxima	6.8e-17
428	G8AE08_MILFA	G8AE08	Millerozyma farinosa (Yeast) (Pichia farinosa)	7.6e-17
429	F8J4Q5_MILFA	F8J4Q5	Millerozyma farinosa (Yeast) (Pichia farinosa)	7.6e-17
430	B8N6J1_ASPFN	B8N6J1	Aspergillus flavus (strain ATCC 200026 / FGSC A1120 / NRRL 3357 / JCM 12722 / SRRC 167)	7.6e-17
431	I8TPZ0_ASPO3	I8TPZ0	Aspergillus oryzae (strain 3.042)	7.6e-17
432	Q2UDC7_ASPOR	Q2UDC7	Aspergillus oryzae (strain ATCC 42149 / RIB 40) (Yellow koji mold)	7.6e-17
433	L1IYE1_GUITH	L1IYE1	Guillardia theta CCMP2712	8.4e-17
434	F2SGI2_TRIRC	F2SGI2	Trichophyton rubrum (strain ATCC MYA-4607 / CBS 118892) (Athlete's foot fungus)	9.8e-17
435	M7UAZ6_BOTF1	M7UAZ6	Botryotinia fuckeliana BcDW1	1.1e-16
436	F7W264_SORMK	F7W264	Sordaria macrospora (strain ATCC MYA-333 / DSM 997 / K(L3346) / K-hell)	1.2e-16
437	G2YXJ8_BOTF4	G2YXJ8	Botryotinia fuckeliana (strain T4)	1.2e-16
438	G3GV27_CRIGR	G3GV27	Cricetulus griseus	1.2e-16
439	F8J4Q6_MILFA	F8J4Q6	Millerozyma farinosa (Yeast) (Pichia farinosa)	1.2e-16
440	F8J4Q7_9ASCO	F8J4Q7	Millerozyma miso	1.3e-16
441	F4R845_MELLP	F4R845	Melampsora larici-populina (strain 98AG31 / pathotype 3-4-7) (Poplar leaf rust fungus)	1.3e-16
442	G8AE13_9ASCO	G8AE13	Millerozyma miso	1.3e-16
443	G7DUP7_MIXOS	G7DUP7	Mixia osmundae (strain CBS 9802 / IAM 14324 / JCM 22182 / KY 12970)	1.4e-16
444	B5VLS1_YEAS6	B5VLS1	Saccharomyces cerevisiae (strain AWRI1631)	1.5e-16
445	F0VK63_NEOCL	F0VK63	Neospora caninum (strain Liverpool)	1.7e-16
446	M7NQQ3_PNEMU	M7NQQ3	Pneumocystis murina B123	1.8e-16
447	F2RVV8_TRIT1	F2RVV8	Trichophyton tonsurans (strain CBS 112818)	1.8e-16
448	F2PV43_TRIEC	F2PV43	Trichophyton equinum (strain ATCC MYA-4606 / CBS 127.97) (Horse ringworm fungus)	1.8e-16
449	D7L7P8_ARALL	D7L7P8	Arabidopsis lyrata subsp. lyrata	1.9e-16
450	J0DJ57_LOALO	J0DJ57	Loa loa (Eye worm) (Filaria loa)	1.9e-16
451	T1E7Y9_ANOAQ	T1E7Y9	Anopheles aquasalis	2e-16
452	Q7S8N6_NEUCR	Q7S8N6	Neurospora crassa (strain ATCC 24698 / 74-OR23-1A / CBS 708.71 / DSM 1257 / FGSC 987)	2e-16
453	E9F1C7_METAR	E9F1C7	Metarhizium anisopliae (strain ARSEF 23 / ATCC MYA-3075)	2e-16
454	C1MSX8_MICPC	C1MSX8	Micromonas pusilla CCMP1545	2.2e-16
455	B8B6A9_ORYSI	B8B6A9	Oryza sativa subsp. indica	2.2e-16
456	B9FV17_ORYSJ	B9FV17	Oryza sativa subsp. japonica	2.2e-16
457	A4S145_OSTLU	A4S145	Ostreococcus lucimarinus CCE9901	2.3e-16
458	G8AE07_MILFA	G8AE07	Millerozyma farinosa (Yeast) (Pichia farinosa)	2.3e-16
459	H2AW32_KAZAF	H2AW32	Kazachstania africana (strain ATCC 22294 / BCRC 22015 / CBS 2517 / CECT 1963 / NBRC 1671 / NRRL Y-8276) (Yeast) (Kluyveromyces africanus)	2.3e-16
460	F8J4Q8_MILFA	F8J4Q8	Millerozyma farinosa (Yeast) (Pichia farinosa)	2.3e-16
461	F4PQL8_DICFS	F4PQL8	Dictyostelium fasciculatum SH3	2.4e-16
462	R0ING2_SETT2	R0ING2	Setosphaeria turcica (strain 28A)	2.6e-16
463	F4PJ65_DICFS	F4PJ65	Dictyostelium fasciculatum SH3	2.6e-16
464	I1QDI0_ORYGL	I1QDI0	Oryza glaberrima (African rice)	2.9e-16
465	J3NP71_GAGT3	J3NP71	Gaeumannomyces graminis var. tritici R3-111a-1	3e-16
466	E9DRQ6_METAQ	E9DRQ6	Metarhizium acridum (strain CQMa 102)	3.2e-16
467	N4UQ08_COLOR	N4UQ08	Colletotrichum orbiculare (strain 104-T / ATCC 96160 / CBS 514.97 / LARS 414 / MAFF 240422) (Cucumber anthracnose fungus) (Colletotrichum lagenarium)	3.4e-16
468	L7I0U6_MAGOY	L7I0U6	Magnaporthe oryzae Y34	3.6e-16
469	G4MUU8_MAGO7	G4MUU8	Magnaporthe oryzae (strain 70-15 / ATCC MYA-4617 / FGSC 8958) (Rice blast fungus) (Pyricularia oryzae)	3.6e-16
470	L7JNM2_MAGOP	L7JNM2	Magnaporthe oryzae P131	3.6e-16
471	M3B4U2_SPHMS	M3B4U2	Mycosphaerella populorum SO2202	3.8e-16
472	H3CHG3_TETNG	H3CHG3	Tetraodon nigroviridis (Spotted green pufferfish) (Chelonodon nigroviridis)	3.9e-16
473	Q4T1F1_TETNG	Q4T1F1	Tetraodon nigroviridis (Spotted green pufferfish) (Chelonodon nigroviridis)	4.1e-16
474	S3C373_OPHP1	S3C373	Ophiostoma piceae UAMH 11346	4.2e-16
475	D6RCN7_HUMAN	D6RCN7	Homo sapiens (Human)	4.4e-16
476	G4THT4_PIRID	G4THT4	Piriformospora indica DSM 11827	4.6e-16
477	R8BGA5_TOGMI	R8BGA5	Togninia minima (strain UCR-PA7)	4.6e-16
478	H2B0D7_KAZAF	H2B0D7	Kazachstania africana (strain ATCC 22294 / BCRC 22015 / CBS 2517 / CECT 1963 / NBRC 1671 / NRRL Y-8276) (Yeast) (Kluyveromyces africanus)	5.1e-16
479	K3ZQC2_SETIT	K3ZQC2	Setaria italica (Foxtail millet) (Panicum italicum)	5.8e-16
480	H3J792_STRPU	H3J792	Strongylocentrotus purpuratus	6.1e-16
481	J9ENV4_WUCBA	J9ENV4	Wuchereria bancrofti	6.7e-16
482	B8MBP8_TALSN	B8MBP8	Talaromyces stipitatus (strain ATCC 10500 / CBS 375.48 / QM 6759 / NRRL 1006) (Penicillium stipitatum)	6.7e-16
483	E7ETV3_HUMAN	E7ETV3	Homo sapiens (Human)	7.1e-16
484	L8FR18_PSED2	L8FR18	Geomyces destructans (strain ATCC MYA-4855 / 20631-21) (Bat white-nose syndrome fungus)	7.7e-16
485	F4IYK6_ARATH	F4IYK6	Arabidopsis thaliana	7.7e-16
486	I1CJB9_RHIO9	I1CJB9	Rhizopus delemar (strain RA 99-880 / ATCC MYA-4621 / FGSC 9543 / NRRL 43880) (Mucormycosis agent) (Rhizopus arrhizus var. delemar)	8.8e-16
487	D4D6E9_TRIVH	D4D6E9	Trichophyton verrucosum (strain HKI 0517)	9.5e-16
488	Q6DKF7_DANRE	Q6DKF7	Danio rerio (Zebrafish) (Brachydanio rerio)	9.6e-16
489	C5FZ49_ARTOC	C5FZ49	Arthroderma otae (strain ATCC MYA-4605 / CBS 113480) (Microsporum canis)	1.1e-15
490	G0VHA6_NAUCC	G0VHA6	Naumovozyma castellii (strain ATCC 76901 / CBS 4309 / NBRC 1992 / NRRL Y-12630) (Yeast) (Saccharomyces castellii)	1.4e-15
491	E4UVU6_ARTGP	E4UVU6	Arthroderma gypseum (strain ATCC MYA-4604 / CBS 118893) (Microsporum gypseum)	1.6e-15
492	F0XCI2_GROCL	F0XCI2	Grosmannia clavigera (strain kw1407 / UAMH 11150) (Blue stain fungus) (Graphiocladiella clavigera)	1.6e-15
493	Q6FK77_CANGA	Q6FK77	Candida glabrata (strain ATCC 2001 / CBS 138 / JCM 3761 / NBRC 0622 / NRRL Y-65) (Yeast) (Torulopsis glabrata)	1.7e-15
494	H1VC54_COLHI	H1VC54	Colletotrichum higginsianum (strain IMI 349063)	1.9e-15
495	R1DT36_EMIHU	R1DT36	Emiliania huxleyi CCMP1516	2e-15
496	V7B3V8_PHAVU	V7B3V8	Phaseolus vulgaris	2.1e-15
497	U4U535_DENPD	U4U535	Dendroctonus ponderosae	2.3e-15
498	B6QG41_PENMQ	B6QG41	Penicillium marneffei (strain ATCC 18224 / CBS 334.59 / QM 7333)	2.5e-15
499	G9NG47_HYPAI	G9NG47	Hypocrea atroviridis (strain ATCC 20476 / IMI 206040) (Trichoderma atroviride)	2.6e-15
500	U7PQ25_SPOS1	U7PQ25	Sporothrix schenckii (strain ATCC 58251 / de Perez 2211183)	2.8e-15
501	K7J765_NASVI	K7J765	Nasonia vitripennis	3.3e-15
502	H9HRW9_ATTCE	H9HRW9	Atta cephalotes	3.4e-15
503	M4ELR6_BRARP	M4ELR6	Brassica rapa subsp. pekinensis	4.5e-15
504	M3B234_MYCFI	M3B234	Pseudocercospora fijiensis CIRAD86	4.6e-15
505	K3ZQD4_SETIT	K3ZQD4	Setaria italica (Foxtail millet) (Panicum italicum)	4.9e-15
506	M2TLD5_COCSN	M2TLD5	Cochliobolus sativus (strain ND90Pr / ATCC 201652)	4.9e-15
507	H6C6E9_EXODN	H6C6E9	Exophiala dermatitidis (strain ATCC 34100 / CBS 525.76 / NIH/UT8656) (Black yeast) (Wangiella dermatitidis)	5.1e-15
508	M2R8C7_CERS8	M2R8C7	Ceriporiopsis subvermispora B	5.2e-15
509	R7YZC3_CONA1	R7YZC3	Coniosporium apollinis CBS 100218	5.2e-15
510	V4SZN4_9ROSI	V4SZN4	Citrus clementina	5.5e-15
511	E3Q4G9_COLGM	E3Q4G9	Colletotrichum graminicola (strain M1.001 / M2 / FGSC 10212) (Maize anthracnose fungus) (Glomerella graminicola)	5.7e-15
512	V5FT10_BYSSN	V5FT10	Byssochlamys spectabilis (strain No. 5 / NBRC 109023)	5.8e-15
513	E9ID79_SOLIN	E9ID79	Solenopsis invicta	6.2e-15
514	T1FSE2_HELRO	T1FSE2	Helobdella robusta	6.3e-15
515	G1P7I3_MYOLU	G1P7I3	Myotis lucifugus (Little brown bat)	6.9e-15
516	K7ENW1_HUMAN	K7ENW1	Homo sapiens (Human)	7e-15
517	G9K600_MUSPF	G9K600	Mustela putorius furo	7.1e-15
518	I1GQV4_BRADI	I1GQV4	Brachypodium distachyon (Purple false brome) (Trachynia distachya)	7.1e-15
519	M2TDU3_COCH5	M2TDU3	Cochliobolus heterostrophus (strain C4 / ATCC 48331 / race T)	7.7e-15
520	M4CAV5_BRARP	M4CAV5	Brassica rapa subsp. pekinensis	7.8e-15
521	H9HXG2_ATTCE	H9HXG2	Atta cephalotes	8.2e-15
522	B3RLJ6_TRIAD	B3RLJ6	Trichoplax adhaerens	8.5e-15
523	R7UHK7_CAPTE	R7UHK7	Capitella teleta	9.1e-15
524	F1KTP6_ASCSU	F1KTP6	Ascaris suum (Pig roundworm) (Ascaris lumbricoides)	9.5e-15
525	K1XZ79_MARBU	K1XZ79	Marssonina brunnea f. sp. multigermtubi (strain MB_m1) (Marssonina leaf spot fungus)	9.7e-15
526	Q6FRK8_CANGA	Q6FRK8	Candida glabrata (strain ATCC 2001 / CBS 138 / JCM 3761 / NBRC 0622 / NRRL Y-65) (Yeast) (Torulopsis glabrata)	1e-14
527	J3MPF0_ORYBR	J3MPF0	Oryza brachyantha	1.2e-14
528	K2REB0_MACPH	K2REB0	Macrophomina phaseolina MS6	1.3e-14
529	A8PS59_BRUMA	A8PS59	Brugia malayi	1.3e-14
530	E9C4U1_CAPO3	E9C4U1	Capsaspora owczarzaki ATCC 30864	1.3e-14
531	R9PED2_PSEHS	R9PED2	Pseudozyma hubeiensis SY62	1.4e-14
532	K7MTL7_SOYBN	K7MTL7	Glycine max	1.5e-14
533	S4REK0_PETMA	S4REK0	Petromyzon marinus	1.8e-14
534	E3XAZ6_ANODA	E3XAZ6	Anopheles darlingi (Mosquito)	1.9e-14
535	B2B376_PODAN	B2B376	Podospora anserina (strain S / ATCC MYA-4624 / DSM 980 / FGSC 10383) (Pleurage anserina)	1.9e-14
536	F6GY69_VITVI	F6GY69	Vitis vinifera	2.1e-14
537	Q84NP8_ORYSJ	Q84NP8	Oryza sativa Japonica Group	2.6e-14
538	V5IE10_IXORI	V5IE10	Ixodes ricinus	3e-14
539	C7Z6S8_NECH7	C7Z6S8	Nectria haematococca (strain 77-13-4 / ATCC MYA-4622 / FGSC 9596 / MPVI) (Fusarium solani subsp. pisi)	3.3e-14
540	G2XCK3_VERDV	G2XCK3	Verticillium dahliae (strain VdLs.17 / ATCC MYA-4575 / FGSC 10137)	3.8e-14
541	M2R719_CERS8	M2R719	Ceriporiopsis subvermispora B	3.8e-14
542	C4Y230_CLAL4	C4Y230	Clavispora lusitaniae ATCC 42720	4e-14
543	F1Q583_DANRE	F1Q583	Danio rerio (Zebrafish) (Brachydanio rerio)	4.1e-14
544	I2H3Y4_TETBL	I2H3Y4	Tetrapisispora blattae (strain ATCC 34711 / CBS 6284 / DSM 70876 / NBRC 10599 / NRRL Y-10934 / UCD 77-7) (Yeast) (Kluyveromyces blattae)	4.2e-14
545	T1IKF5_STRMM	T1IKF5	Strigamia maritima	4.3e-14
546	U1NZR1_ASCSU	U1NZR1	Ascaris suum	5.3e-14
547	M1W1T7_CLAP2	M1W1T7	Claviceps purpurea 20.1	5.5e-14
548	E6ZWY8_SPORE	E6ZWY8	Sporisorium reilianum (strain SRZ2)	6.4e-14
549	Q8GZ12_ARATH	Q8GZ12	Arabidopsis thaliana (Mouse-ear cress)	6.8e-14
550	J8Q8D3_SACAR	J8Q8D3	Saccharomyces arboricola (strain H-6 / AS 2.3317 / CBS 10644) (Yeast)	6.9e-14
551	E2BG20_HARSA	E2BG20	Harpegnathos saltator	7e-14
552	M7T500_EUTLA	M7T500	Eutypa lata (strain UCR-EL1)	7e-14
553	C9S7N6_VERA1	C9S7N6	Verticillium alfalfae (strain VaMs.102 / ATCC MYA-4576 / FGSC 10136)	7.1e-14
554	D8SHM2_SELML	D8SHM2	Selaginella moellendorffii	7.5e-14
555	B7Q6V1_IXOSC	B7Q6V1	Ixodes scapularis	7.8e-14
556	S9W0D9_SCHCR	S9W0D9	Schizosaccharomyces cryophilus (strain OY26 / ATCC MYA-4695 / CBS 11777 / NBRC 106824 / NRRL Y48691)	7.8e-14
557	C4R006_PICPG	C4R006	Komagataella pastoris (strain ATCC 76273 / CBS 7435 / CECT 11047 / NRRL Y-11430 / Wegner 21-1) (Yeast) (Pichia pastoris)	8.2e-14
558	V5GNH9_9BASI	V5GNH9	Pseudozyma sp. GHG001	9.8e-14
559	U5HH10_USTV1	U5HH10	Microbotryum violaceum p1A1 Lamole	1.1e-13
560	E5SDY0_TRISP	E5SDY0	Trichinella spiralis	1.1e-13
561	G4NEP1_MAGO7	G4NEP1	Magnaporthe oryzae (strain 70-15 / ATCC MYA-4617 / FGSC 8958) (Rice blast fungus) (Pyricularia oryzae)	1.1e-13
562	L7HZE4_MAGOY	L7HZE4	Magnaporthe oryzae Y34	1.1e-13
563	L7J4U1_MAGOP	L7J4U1	Magnaporthe oryzae P131	1.1e-13
564	M4G4S6_MAGP6	M4G4S6	Magnaporthe poae (strain ATCC 64411 / 73-15) (Kentucky bluegrass fungus)	1.2e-13
565	M9MHY3_PSEA3	M9MHY3	Pseudozyma antarctica T-34	1.3e-13
566	Q6CE53_YARLI	Q6CE53	Yarrowia lipolytica (strain CLIB 122 / E 150) (Yeast) (Candida lipolytica)	1.3e-13
567	I1CCR6_RHIO9	I1CCR6	Rhizopus delemar (strain RA 99-880 / ATCC MYA-4621 / FGSC 9543 / NRRL 43880) (Mucormycosis agent) (Rhizopus arrhizus var. delemar)	1.3e-13
568	J4G160_FIBRA	J4G160	Fibroporia radiculosa TFFH 294	1.4e-13
569	S7QI11_GLOTA	S7QI11	Gloeophyllum trabeum (strain ATCC 11539 / FP-39264 / Madison 617)	1.5e-13
570	E7F6B5_DANRE	E7F6B5	Danio rerio (Zebrafish) (Brachydanio rerio)	1.9e-13
571	G8JQH5_ERECY	G8JQH5	Eremothecium cymbalariae (strain CBS 270.75 / DBVPG 7215 / KCTC 17166 / NRRL Y-17582) (Yeast)	1.9e-13
572	B2KGD7_MOUSE	B2KGD7	Mus musculus (Mouse)	2e-13
573	G7YAX4_CLOSI	G7YAX4	Clonorchis sinensis	2.2e-13
574	M7AT36_CHEMY	M7AT36	Chelonia mydas (Green sea-turtle) (Chelonia agassizi)	2.4e-13
575	A9VAZ4_MONBE	A9VAZ4	Monosiga brevicollis	2.8e-13
576	B2WKV7_PYRTR	B2WKV7	Pyrenophora tritici-repentis (strain Pt-1C-BFP)	2.9e-13
577	G2WDL9_YEASK	G2WDL9	Saccharomyces cerevisiae (strain Kyokai no. 7 / NBRC 101557) (Baker's yeast)	3.1e-13
578	G7KSA9_MEDTR	G7KSA9	Medicago truncatula (Barrel medic) (Medicago tribuloides)	3.4e-13
579	Q2UU83_ASPOR	Q2UU83	Aspergillus oryzae (strain ATCC 42149 / RIB 40) (Yellow koji mold)	3.6e-13
580	B8NRR7_ASPFN	B8NRR7	Aspergillus flavus (strain ATCC 200026 / FGSC A1120 / NRRL 3357 / JCM 12722 / SRRC 167)	3.7e-13
581	I7ZL91_ASPO3	I7ZL91	Aspergillus oryzae (strain 3.042)	3.7e-13
582	G8BWC5_TETPH	G8BWC5	Tetrapisispora phaffii (strain ATCC 24235 / CBS 4417 / NBRC 1672 / NRRL Y-8282 / UCD 70-5) (Yeast) (Fabospora phaffii)	3.7e-13
583	S3CH25_GLAL2	S3CH25	Glarea lozoyensis (strain ATCC 20868 / MF5171)	4.9e-13
584	S8EHJ7_FOMPI	S8EHJ7	Fomitopsis pinicola (strain FP-58527)	4.9e-13
585	Q17DX6_AEDAE	Q17DX6	Aedes aegypti (Yellowfever mosquito) (Culex aegypti)	5.1e-13
586	A8NQ71_COPC7	A8NQ71	Coprinopsis cinerea (strain Okayama-7 / 130 / ATCC MYA-4618 / FGSC 9003) (Inky cap fungus) (Hormographiella aspergillata)	5.1e-13
587	B5VIA2_YEAS6	B5VIA2	Saccharomyces cerevisiae (strain AWRI1631)	5.6e-13
588	F7E1X8_ORNAN	F7E1X8	Ornithorhynchus anatinus	5.9e-13
589	S8BQZ8_DACHA	S8BQZ8	Dactylellina haptotyla (strain CBS 200.50)	6.2e-13
590	G4TRP8_PIRID	G4TRP8	Piriformospora indica DSM 11827	6.5e-13
591	K5VZL4_PHACS	K5VZL4	Phanerochaete carnosa HHB-10118-sp	7e-13
592	U1HE60_9EURO	U1HE60	Endocarpon pusillum Z07020	7.1e-13
593	K0KQB8_WICCF	K0KQB8	Wickerhamomyces ciferrii (strain F-60-10 / ATCC 14091 / CBS 111 / JCM 3599 / NBRC 0793 / NRRL Y-1031) (Yeast) (Pichia ciferrii)	8e-13
594	D8U2S4_VOLCA	D8U2S4	Volvox carteri	8.5e-13
595	C4JJJ5_UNCRE	C4JJJ5	Uncinocarpus reesii (strain UAMH 1704)	9.3e-13
596	A9JST0_DANRE	A9JST0	Danio rerio (Zebrafish) (Brachydanio rerio)	9.7e-13
597	H0GFY9_9SACH	H0GFY9	Saccharomyces cerevisiae x Saccharomyces kudriavzevii VIN7	1.1e-12
598	Q4PED2_USTMA	Q4PED2	Ustilago maydis (strain 521 / FGSC 9021) (Corn smut fungus)	1.1e-12
599	IMB5_YEAST	P53067	Saccharomyces cerevisiae (strain ATCC 204508 / S288c) (Baker's yeast)	1.1e-12
600	M3J5Q2_CANMX	M3J5Q2	Candida maltosa Xu316	1.1e-12
601	C4YTA5_CANAW	C4YTA5	Candida albicans (strain WO-1)	1.1e-12
602	E1ZCS4_CHLVA	E1ZCS4	Chlorella variabilis	1.1e-12
603	G1UAS3_CANAX	G1UAS3	Candida albicans (strain SC5314 / ATCC MYA-2876) (Yeast)	1.2e-12
604	M7WV86_RHOT1	M7WV86	Rhodosporidium toruloides NP11	1.2e-12
605	C7GNY7_YEAS2	C7GNY7	Saccharomyces cerevisiae (strain JAY291)	1.4e-12
606	N1P3A8_YEASC	N1P3A8	Saccharomyces cerevisiae CEN.PK113-7D	1.4e-12
607	U9SPB0_RHIID	U9SPB0	Rhizophagus irregularis (strain DAOM 181602 / DAOM 197198 / MUCL 43194)	1.5e-12
608	B3LHT3_YEAS1	B3LHT3	Saccharomyces cerevisiae (strain RM11-1a)	1.6e-12
609	M2NK13_BAUCO	M2NK13	Baudoinia compniacensis UAMH 10762	2e-12
610	B4HI98_DROSE	B4HI98	Drosophila sechellia (Fruit fly)	2e-12
611	C1E901_MICSR	C1E901	Micromonas sp. RCC299	2.3e-12
612	D2VP25_NAEGR	D2VP25	Naegleria gruberi	2.3e-12
613	L0PD24_PNEJ8	L0PD24	Pneumocystis jiroveci (strain SE8) (Pneumocystis pneumonia agent)	2.4e-12
614	R7SYM8_DICSQ	R7SYM8	Dichomitus squalens (strain LYAD-421) (Western red white-rot fungus)	3.1e-12
615	I2JUB8_DEKBR	I2JUB8	Dekkera bruxellensis AWRI1499	3.2e-12
616	C5E4X3_ZYGRC	C5E4X3	Zygosaccharomyces rouxii (strain ATCC 2623 / CBS 732 / NBRC 1130 / NCYC 568 / NRRL Y-229) (Candida mogii)	3.3e-12
617	Q5B5X7_EMENI	Q5B5X7	Aspergillus nidulans FGSC A4	3.3e-12
618	F9W7D7_TRYCI	F9W7D7	Trypanosoma congolense IL3000	3.6e-12
619	K9FXV7_PEND1	K9FXV7	Penicillium digitatum (strain PHI26 / CECT 20796) (Green mold)	3.9e-12
620	A7EK36_SCLS1	A7EK36	Sclerotinia sclerotiorum (strain ATCC 18683 / 1980 / Ss-1) (White mold) (Whetzelinia sclerotiorum)	3.9e-12
621	A7TS65_VANPO	A7TS65	Vanderwaltozyma polyspora (strain ATCC 22028 / DSM 70294) (Kluyveromyces polysporus)	4.3e-12
622	J3NHT5_GAGT3	J3NHT5	Gaeumannomyces graminis var. tritici R3-111a-1	4.5e-12
623	A6ZTV0_YEAS7	A6ZTV0	Saccharomyces cerevisiae (strain YJM789)	5.1e-12
624	G8YF04_PICSO	G8YF04	Pichia sorbitophila (strain ATCC MYA-4447 / BCRC 22081 / CBS 7064 / NBRC 10061 / NRRL Y-12695) (Hybrid yeast)	5.1e-12
625	M7BRY6_CHEMY	M7BRY6	Chelonia mydas (Green sea-turtle) (Chelonia agassizi)	5.1e-12
626	J3KEA4_COCIM	J3KEA4	Coccidioides immitis RS	5.8e-12
627	E9D9E3_COCPS	E9D9E3	Coccidioides posadasii (strain RMSCC 757 / Silveira) (Valley fever fungus)	5.8e-12
628	C5P1G3_COCP7	C5P1G3	Coccidioides posadasii (strain C735) (Valley fever fungus)	5.8e-12
629	G0WBB4_NAUDC	G0WBB4	Naumovozyma dairenensis (strain ATCC 10597 / BCRC 20456 / CBS 421 / NBRC 0211 / NRRL Y-12639) (Saccharomyces dairenensis)	6.2e-12
630	B6HCY1_PENCW	B6HCY1	Penicillium chrysogenum (strain ATCC 28089 / DSM 1075 / Wisconsin 54-1255) (Penicillium notatum)	6.6e-12
631	G0V393_TRYCI	G0V393	Trypanosoma congolense (strain IL3000)	6.6e-12
632	C4XYT6_CLAL4	C4XYT6	Clavispora lusitaniae ATCC 42720	6.6e-12
633	S7RJU2_GLOTA	S7RJU2	Gloeophyllum trabeum (strain ATCC 11539 / FP-39264 / Madison 617)	6.6e-12
634	U4TZW4_DENPD	U4TZW4	Dendroctonus ponderosae	6.7e-12
635	B3RSI9_TRIAD	B3RSI9	Trichoplax adhaerens	6.8e-12
636	H0Y3V4_HUMAN	H0Y3V4	Homo sapiens (Human)	6.9e-12
637	A8IAG8_CHLRE	A8IAG8	Chlamydomonas reinhardtii	7e-12
638	G3ASL5_SPAPN	G3ASL5	Spathaspora passalidarum (strain NRRL Y-27907 / 11-Y1)	7.1e-12
639	C9SGV7_VERA1	C9SGV7	Verticillium alfalfae (strain VaMs.102 / ATCC MYA-4576 / FGSC 10136)	7.4e-12
640	A9S8D2_PHYPA	A9S8D2	Physcomitrella patens	9.6e-12
641	K8EE60_9CHLO	K8EE60	Bathycoccus prasinos	1.1e-11
642	C4QYY0_PICPG	C4QYY0	Komagataella pastoris (strain ATCC 76273 / CBS 7435 / CECT 11047 / NRRL Y-11430 / Wegner 21-1) (Yeast) (Pichia pastoris)	1.2e-11
643	K7EBH8_ORNAN	K7EBH8	Ornithorhynchus anatinus	1.3e-11
644	G8ZUC2_TORDC	G8ZUC2	Torulaspora delbrueckii (strain ATCC 10662 / CBS 1146 / NBRC 0425 / NCYC 2629 / NRRL Y-866) (Yeast) (Candida colliculosa)	1.4e-11
645	G7X931_ASPKW	G7X931	Aspergillus kawachii (strain NBRC 4308) (White koji mold) (Aspergillus awamori var. kawachi)	1.4e-11
646	G8YCK2_PICSO	G8YCK2	Pichia sorbitophila (strain ATCC MYA-4447 / BCRC 22081 / CBS 7064 / NBRC 10061 / NRRL Y-12695) (Hybrid yeast)	1.5e-11
647	B8MFD6_TALSN	B8MFD6	Talaromyces stipitatus (strain ATCC 10500 / CBS 375.48 / QM 6759 / NRRL 1006) (Penicillium stipitatum)	1.5e-11
648	L8GBE5_PSED2	L8GBE5	Geomyces destructans (strain ATCC MYA-4855 / 20631-21) (Bat white-nose syndrome fungus)	1.5e-11
649	B3MCG7_DROAN	B3MCG7	Drosophila ananassae (Fruit fly)	1.6e-11
650	Q6CG75_YARLI	Q6CG75	Yarrowia lipolytica (strain CLIB 122 / E 150) (Yeast) (Candida lipolytica)	1.7e-11
651	A2RAR7_ASPNC	A2RAR7	Aspergillus niger (strain ATCC 1015 / CBS 113.46 / FGSC A1144 / LSHB Ac4 / NCTC 3858a / NRRL 328 / USDA 3528.7)	1.9e-11
652	F0Z935_DICPU	F0Z935	Dictyostelium purpureum	1.9e-11
653	M3IM97_CANMX	M3IM97	Candida maltosa Xu316	2e-11
654	S3BVZ6_OPHP1	S3BVZ6	Ophiostoma piceae UAMH 11346	2.5e-11
655	E4V0G6_ARTGP	E4V0G6	Arthroderma gypseum (strain ATCC MYA-4604 / CBS 118893) (Microsporum gypseum)	2.6e-11
656	B4H715_DROPE	B4H715	Drosophila persimilis (Fruit fly)	2.6e-11
657	D5G8B6_TUBMM	D5G8B6	Tuber melanosporum Mel28	2.9e-11
658	L9JAW1_TUPCH	L9JAW1	Tupaia chinensis	2.9e-11
659	A8IZB5_CHLRE	A8IZB5	Chlamydomonas reinhardtii	3.2e-11
660	K5V956_PHACS	K5V956	Phanerochaete carnosa HHB-10118-sp	3.4e-11
661	J9JUK5_ACYPI	J9JUK5	Acyrthosiphon pisum	3.4e-11
662	T1P949_MUSDO	T1P949	Musca domestica	3.4e-11
663	I2H583_TETBL	I2H583	Tetrapisispora blattae (strain ATCC 34711 / CBS 6284 / DSM 70876 / NBRC 10599 / NRRL Y-10934 / UCD 77-7) (Yeast) (Kluyveromyces blattae)	3.6e-11
664	M9N7D2_ASHG1	M9N7D2	Ashbya gossypii FDAG1	3.8e-11
665	Q753P3_ASHGO	Q753P3	Ashbya gossypii (strain ATCC 10895 / CBS 109.51 / FGSC 9923 / NRRL Y-1056) (Yeast) (Eremothecium gossypii)	3.8e-11
666	U7Q5R1_SPOS1	U7Q5R1	Sporothrix schenckii (strain ATCC 58251 / de Perez 2211183)	4e-11
667	C5L316_PERM5	C5L316	Perkinsus marinus (strain ATCC 50983 / TXsc)	4.8e-11
668	G1XEA2_ARTOA	G1XEA2	Arthrobotrys oligospora (strain ATCC 24927 / CBS 115.81 / DSM 1491) (Nematode-trapping fungus) (Didymozoophaga oligospora)	4.9e-11
669	I2G3D4_USTH4	I2G3D4	Ustilago hordei (strain Uh4875-4) (Barley covered smut fungus)	5.1e-11
670	K5W073_AGABU	K5W073	Agaricus bisporus var. burnettii (strain JB137-S8 / ATCC MYA-4627 / FGSC 10392) (White button mushroom)	5.2e-11
671	I1PAB3_ORYGL	I1PAB3	Oryza glaberrima (African rice)	5.4e-11
672	B9WJG5_CANDC	B9WJG5	Candida dubliniensis (strain CD36 / ATCC MYA-646 / CBS 7987 / NCPF 3949 / NRRL Y-17841) (Yeast)	5.5e-11
673	F2SUU5_TRIRC	F2SUU5	Trichophyton rubrum (strain ATCC MYA-4607 / CBS 118892) (Athlete's foot fungus)	6.2e-11
674	D4AJL8_ARTBC	D4AJL8	Arthroderma benhamiae (strain ATCC MYA-4681 / CBS 112371) (Trichophyton mentagrophytes)	6.2e-11
675	L7MCR0_9ACAR	L7MCR0	Rhipicephalus pulchellus	6.7e-11
676	Q0CT80_ASPTN	Q0CT80	Aspergillus terreus (strain NIH 2624 / FGSC A1156)	6.9e-11
677	L7MCR6_9ACAR	L7MCR6	Rhipicephalus pulchellus	6.9e-11
678	Q7K0Q2_DROME	Q7K0Q2	Drosophila melanogaster	7.4e-11
679	Q10MW7_ORYSJ	Q10MW7	Oryza sativa subsp. japonica	7.8e-11
680	B8ALM2_ORYSI	B8ALM2	Oryza sativa subsp. indica	7.8e-11
681	Q28WK3_DROPS	Q28WK3	Drosophila pseudoobscura pseudoobscura	9.3e-11
682	M5BPA4_THACB	M5BPA4	Thanatephorus cucumeris (strain AG1-IB / isolate 7/3/14)	1.6e-10
683	R1F1S6_EMIHU	R1F1S6	Emiliania huxleyi CCMP1516	1.6e-10
684	A1D4Q6_NEOFI	A1D4Q6	Neosartorya fischeri (strain ATCC 1020 / DSM 3700 / FGSC A1164 / NRRL 181) (Aspergillus fischerianus)	1.8e-10
685	B4LJG2_DROVI	B4LJG2	Drosophila virilis (Fruit fly)	1.8e-10
686	K9HQW5_AGABB	K9HQW5	Agaricus bisporus var. bisporus (strain H97 / ATCC MYA-4626 / FGSC 10389) (White button mushroom)	1.8e-10
687	V9D2K0_9EURO	V9D2K0	Cladophialophora carrionii CBS 160.54	1.8e-10
688	B4QGX4_DROSI	B4QGX4	Drosophila simulans (Fruit fly)	1.9e-10
689	B4HS70_DROSE	B4HS70	Drosophila sechellia (Fruit fly)	2e-10
690	B4KTA6_DROMO	B4KTA6	Drosophila mojavensis (Fruit fly)	2.1e-10
691	B6QKX1_PENMQ	B6QKX1	Penicillium marneffei (strain ATCC 18224 / CBS 334.59 / QM 7333)	2.1e-10
692	B0CYX7_LACBS	B0CYX7	Laccaria bicolor (strain S238N-H82 / ATCC MYA-4686) (Bicoloured deceiver) (Laccaria laccata var. bicolor)	2.2e-10
693	B3NQA3_DROER	B3NQA3	Drosophila erecta (Fruit fly)	2.5e-10
694	N6U702_DENPD	N6U702	Dendroctonus ponderosae (mountain pine beetle)	2.6e-10
695	E7LWJ2_YEASV	E7LWJ2	Saccharomyces cerevisiae (strain VIN 13) (Baker's yeast)	2.9e-10
696	C5KK47_PERM5	C5KK47	Perkinsus marinus (strain ATCC 50983 / TXsc)	3e-10
697	U6NTF7_HAECO	U6NTF7	Haemonchus contortus	3e-10
698	F2T718_AJEDA	F2T718	Ajellomyces dermatitidis (strain ATCC 18188 / CBS 674.68) (Blastomyces dermatitidis)	3.1e-10
699	T5C4Y3_AJEDE	T5C4Y3	Ajellomyces dermatitidis ATCC 26199	4.1e-10
700	C9JMV5_HUMAN	C9JMV5	Homo sapiens (Human)	4.3e-10
701	F0ZF85_DICPU	F0ZF85	Dictyostelium purpureum	4.3e-10
702	F8QCW6_SERL3	F8QCW6	Serpula lacrymans var. lacrymans S7.3	4.6e-10
703	F8PCE6_SERL9	F8PCE6	Serpula lacrymans var. lacrymans (strain S7.9)	4.6e-10
704	F6Z6R8_MACMU	F6Z6R8	Macaca mulatta (Rhesus macaque)	4.7e-10
705	U1HJH4_9EURO	U1HJH4	Endocarpon pusillum Z07020	4.7e-10
706	F2S7P5_TRIT1	F2S7P5	Trichophyton tonsurans (strain CBS 112818)	6.1e-10
707	S6EH90_ZYGBA	S6EH90	Zygosaccharomyces bailii CLIB 213	6.1e-10
708	M9N296_ASHG1	M9N296	Ashbya gossypii FDAG1	7.1e-10
709	B4P7A5_DROYA	B4P7A5	Drosophila yakuba (Fruit fly)	7.9e-10
710	F0UKT0_AJEC8	F0UKT0	Ajellomyces capsulatus (strain H88)	9.3e-10
711	C6H9W9_AJECH	C6H9W9	Ajellomyces capsulatus (strain H143)	9.3e-10
712	H3JM84_STRPU	H3JM84	Strongylocentrotus purpuratus	1e-09
713	B4N5X5_DROWI	B4N5X5	Drosophila willistoni (Fruit fly)	1e-09
714	Q53JY9_ORYSJ	Q53JY9	Oryza sativa Japonica Group	1.1e-09
715	C5FT53_ARTOC	C5FT53	Arthroderma otae (strain ATCC MYA-4605 / CBS 113480) (Microsporum canis)	1.2e-09
716	A9UYN4_MONBE	A9UYN4	Monosiga brevicollis	1.4e-09
717	Q7QD58_ANOGA	Q7QD58	Anopheles gambiae	1.4e-09
718	G3AVP5_SPAPN	G3AVP5	Spathaspora passalidarum (strain NRRL Y-27907 / 11-Y1)	1.6e-09
719	L1JFL6_GUITH	L1JFL6	Guillardia theta CCMP2712	1.6e-09
720	C0NBM2_AJECG	C0NBM2	Ajellomyces capsulata (strain G186AR / H82 / ATCC MYA-2454 / RMSCC 2432) (Darling's disease fungus) (Histoplasma capsulatum)	1.7e-09
721	E7R2A7_OGAPD	E7R2A7	Ogataea parapolymorpha (strain DL-1 / ATCC 26012 / NRRL Y-7560)	2.1e-09
722	U4LFY5_PYROM	U4LFY5	Pyronema omphalodes CBS 100304	2.1e-09
723	K7HHY5_CAEJA	K7HHY5	Caenorhabditis japonica	2.3e-09
724	I3L876_PIG	I3L876	Sus scrofa (Pig)	2.5e-09
725	Q75BW2_ASHGO	Q75BW2	Ashbya gossypii (strain ATCC 10895 / CBS 109.51 / FGSC 9923 / NRRL Y-1056) (Yeast) (Eremothecium gossypii)	2.6e-09
726	G0NWL5_CAEBE	G0NWL5	Caenorhabditis brenneri (Nematode worm)	3e-09
727	V5GDH3_BYSSN	V5GDH3	Byssochlamys spectabilis (strain No. 5 / NBRC 109023)	3.3e-09
728	G7NWF0_MACFA	G7NWF0	Macaca fascicularis (Crab-eating macaque) (Cynomolgus monkey)	3.5e-09
729	G7MEZ2_MACMU	G7MEZ2	Macaca mulatta (Rhesus macaque)	3.5e-09
730	Q6CWG9_KLULA	Q6CWG9	Kluyveromyces lactis (strain ATCC 8585 / CBS 2359 / DSM 70799 / NBRC 1267 / NRRL Y-1140 / WM37) (Yeast) (Candida sphaerica)	3.7e-09
731	G7DT65_MIXOS	G7DT65	Mixia osmundae (strain CBS 9802 / IAM 14324 / JCM 22182 / KY 12970)	3.7e-09
732	M5EMI2_MALS4	M5EMI2	Malassezia sympodialis ATCC 42132	3.8e-09
733	A3M0L5_PICST	A3M0L5	Scheffersomyces stipitis (strain ATCC 58785 / CBS 6054 / NBRC 10063 / NRRL Y-11545) (Yeast) (Pichia stipitis)	3.9e-09
734	I1ERG9_AMPQE	I1ERG9	Amphimedon queenslandica	4.8e-09
735	I1EIU1_AMPQE	I1EIU1	Amphimedon queenslandica (Sponge)	4.9e-09
736	F0X8H3_GROCL	F0X8H3	Grosmannia clavigera (strain kw1407 / UAMH 11150) (Blue stain fungus) (Graphiocladiella clavigera)	5e-09
737	E2C5N4_HARSA	E2C5N4	Harpegnathos saltator	5.2e-09
738	K7IC97_CAEJA	K7IC97	Caenorhabditis japonica	5.4e-09
739	D8LZQ7_BLAHO	D8LZQ7	Blastocystis hominis	5.6e-09
740	H6C1U9_EXODN	H6C1U9	Exophiala dermatitidis (strain ATCC 34100 / CBS 525.76 / NIH/UT8656) (Black yeast) (Wangiella dermatitidis)	7.5e-09
741	E0S9J7_ENCIT	E0S9J7	Encephalitozoon intestinalis (strain ATCC 50506)	7.6e-09
742	Q6CYF5_KLULA	Q6CYF5	Kluyveromyces lactis (strain ATCC 8585 / CBS 2359 / DSM 70799 / NBRC 1267 / NRRL Y-1140 / WM37) (Yeast) (Candida sphaerica)	9.1e-09
743	M5XMR3_PRUPE	M5XMR3	Prunus persica (Peach) (Amygdalus persica)	9.3e-09
744	H9FIU6_MACMU	H9FIU6	Macaca mulatta (Rhesus macaque)	9.4e-09
745	N1JAG0_BLUG1	N1JAG0	Blumeria graminis f. sp. hordei DH14	1.1e-08
746	V9DEC1_9EURO	V9DEC1	Cladophialophora carrionii CBS 160.54	1.3e-08
747	F4S706_MELLP	F4S706	Melampsora larici-populina (strain 98AG31 / pathotype 3-4-7) (Poplar leaf rust fungus)	1.3e-08
748	A8I8D7_CHLRE	A8I8D7	Chlamydomonas reinhardtii	2e-08
749	K9HIQ0_AGABB	K9HIQ0	Agaricus bisporus var. bisporus (strain H97 / ATCC MYA-4626 / FGSC 10389) (White button mushroom)	2.1e-08
750	S6E403_ZYGBA	S6E403	Zygosaccharomyces bailii CLIB 213	2.1e-08
751	C5DW34_ZYGRC	C5DW34	Zygosaccharomyces rouxii (strain ATCC 2623 / CBS 732 / NBRC 1130 / NCYC 568 / NRRL Y-229) (Candida mogii)	2.2e-08
752	B5VGS7_YEAS6	B5VGS7	Saccharomyces cerevisiae (strain AWRI1631)	2.7e-08
753	C5DXM1_ZYGRC	C5DXM1	Zygosaccharomyces rouxii (strain ATCC 2623 / CBS 732 / NBRC 1130 / NCYC 568 / NRRL Y-229) (Candida mogii)	2.8e-08
754	A1CRU9_ASPCL	A1CRU9	Aspergillus clavatus (strain ATCC 1007 / CBS 513.65 / DSM 816 / NCTC 3887 / NRRL 1)	3e-08
755	D7G019_ECTSI	D7G019	Ectocarpus siliculosus	4e-08
756	K5X9I8_AGABU	K5X9I8	Agaricus bisporus var. burnettii (strain JB137-S8 / ATCC MYA-4627 / FGSC 10392) (White button mushroom)	4.2e-08
757	A7TKY6_VANPO	A7TKY6	Vanderwaltozyma polyspora (strain ATCC 22028 / DSM 70294) (Kluyveromyces polysporus)	4.2e-08
758	E7EQT5_HUMAN	E7EQT5	Homo sapiens (Human)	5.3e-08
759	A7T2E1_NEMVE	A7T2E1	Nematostella vectensis	6.8e-08
760	D4DAB8_TRIVH	D4DAB8	Trichophyton verrucosum (strain HKI 0517)	6.8e-08
761	E7EV12_HUMAN	E7EV12	Homo sapiens (Human)	7.7e-08
762	T1HBP5_RHOPR	T1HBP5	Rhodnius prolixus	8.4e-08
763	M5XL15_PRUPE	M5XL15	Prunus persica (Peach) (Amygdalus persica)	8.4e-08
764	G0QR62_ICHMG	G0QR62	Ichthyophthirius multifiliis (strain G5) (White spot disease agent) (Ich)	8.4e-08
765	G8YFU5_PICSO	G8YFU5	Pichia sorbitophila (strain ATCC MYA-4447 / BCRC 22081 / CBS 7064 / NBRC 10061 / NRRL Y-12695) (Hybrid yeast)	1.1e-07
766	I3LJR2_PIG	I3LJR2	Sus scrofa (Pig)	1.1e-07
767	D8TM05_VOLCA	D8TM05	Volvox carteri	1.2e-07
768	G3AVW0_SPAPN	G3AVW0	Spathaspora passalidarum (strain NRRL Y-27907 / 11-Y1)	1.3e-07
769	E4YNU9_OIKDI	E4YNU9	Oikopleura dioica (Tunicate)	1.3e-07
770	C1GK28_PARBD	C1GK28	Paracoccidioides brasiliensis (strain Pb18)	1.6e-07
771	S6EV39_ZYGBA	S6EV39	Zygosaccharomyces bailii CLIB 213	1.8e-07
772	H3HTU8_STRPU	H3HTU8	Strongylocentrotus purpuratus	1.9e-07
773	D8U868_VOLCA	D8U868	Volvox carteri	2.7e-07
774	E9C353_CAPO3	E9C353	Capsaspora owczarzaki ATCC 30864	2.8e-07
775	A5E3T6_LODEL	A5E3T6	Lodderomyces elongisporus (strain ATCC 11503 / CBS 2605 / JCM 1781 / NBRC 1676 / NRRL YB-4239) (Yeast) (Saccharomyces elongisporus)	2.9e-07
776	K7MGJ0_SOYBN	K7MGJ0	Glycine max	3.6e-07
777	E9FV26_DAPPU	E9FV26	Daphnia pulex	4.8e-07
778	R1BWA4_EMIHU	R1BWA4	Emiliania huxleyi CCMP1516	5e-07
779	V5GC79_ANOGL	V5GC79	Anoplophora glabripennis	6.5e-07
780	B9RZX7_RICCO	B9RZX7	Ricinus communis	8.1e-07
781	F0YBW3_AURAN	F0YBW3	Aureococcus anophagefferens	8.2e-07
782	H3DRI4_PRIPA	H3DRI4	Pristionchus pacificus	9.1e-07
783	F4R9J6_MELLP	F4R9J6	Melampsora larici-populina (strain 98AG31 / pathotype 3-4-7) (Poplar leaf rust fungus)	1.1e-06
784	R1D2S2_EMIHU	R1D2S2	Emiliania huxleyi CCMP1516	1.6e-06
785	S7ZBB9_PENOX	S7ZBB9	Penicillium oxalicum 114-2	1.7e-06
786	S9TK37_9TRYP	S9TK37	Strigomonas culicis	1.8e-06
787	U5HAI6_USTV1	U5HAI6	Microbotryum violaceum p1A1 Lamole	1.8e-06
788	F6SR11_CALJA	F6SR11	Callithrix jacchus (White-tufted-ear marmoset)	2e-06
789	I0Z8L3_9CHLO	I0Z8L3	Coccomyxa subellipsoidea C-169	2e-06
790	J7RQX1_KAZNA	J7RQX1	Kazachstania naganishii (strain ATCC MYA-139 / BCRC 22969 / CBS 8797 / CCRC 22969 / KCTC 17520 / NBRC 10181 / NCYC 3082) (Yeast) (Saccharomyces naganishii)	2.2e-06
791	F1SBE9_PIG	F1SBE9	Sus scrofa (Pig)	2.6e-06
792	L8WSA2_THACA	L8WSA2	Thanatephorus cucumeris (strain AG1-IA)	2.8e-06
793	Q53QC6_ORYSJ	Q53QC6	Oryza sativa Japonica Group	3.1e-06
794	A5DLB8_PICGU	A5DLB8	Meyerozyma guilliermondii (strain ATCC 6260 / CBS 566 / DSM 6381 / JCM 1539 / NBRC 10279 / NRRL Y-324) (Yeast) (Candida guilliermondii)	3.2e-06
795	F6H6W8_VITVI	F6H6W8	Vitis vinifera	4.1e-06
796	A2ZGX3_ORYSI	A2ZGX3	Oryza sativa subsp. indica	4.2e-06
797	M0Z9Q6_HORVD	M0Z9Q6	Hordeum vulgare var. distichum (Two-rowed barley)	5.6e-06
798	B9G8V0_ORYSJ	B9G8V0	Oryza sativa subsp. japonica	5.9e-06
799	V4S6J2_9ROSI	V4S6J2	Citrus clementina	6e-06
800	D6RES6_MOUSE	D6RES6	Mus musculus (Mouse)	7.1e-06
801	Q0IQZ4_ORYSJ	Q0IQZ4	Oryza sativa Japonica Group	7.1e-06
802	C5GBK2_AJEDR	C5GBK2	Ajellomyces dermatitidis (strain SLH14081) (Blastomyces dermatitidis)	9e-06
803	C5JQN7_AJEDS	C5JQN7	Ajellomyces dermatitidis (strain SLH14081)	9e-06
804	G0R138_ICHMG	G0R138	Ichthyophthirius multifiliis (strain G5) (White spot disease agent) (Ich)	1.1e-05
805	R1F7L2_EMIHU	R1F7L2	Emiliania huxleyi CCMP1516	1.1e-05
806	A5DI99_PICGU	A5DI99	Meyerozyma guilliermondii (strain ATCC 6260 / CBS 566 / DSM 6381 / JCM 1539 / NBRC 10279 / NRRL Y-324) (Yeast) (Candida guilliermondii)	1.4e-05
807	B9F7S7_ORYSJ	B9F7S7	Oryza sativa subsp. japonica	1.7e-05
808	R0JN50_ANAPL	R0JN50	Anas platyrhynchos (Domestic duck) (Anas boschas)	1.9e-05
809	Q6FK34_CANGA	Q6FK34	Candida glabrata (strain ATCC 2001 / CBS 138 / JCM 3761 / NBRC 0622 / NRRL Y-65) (Yeast) (Torulopsis glabrata)	2.3e-05
810	A5AY39_VITVI	A5AY39	Vitis vinifera (Grape)	2.4e-05
811	M7NLN7_PNEMU	M7NLN7	Pneumocystis murina B123	3.2e-05
812	Q54WY2_DICDI	Q54WY2	Dictyostelium discoideum	4.8e-05
813	E7EX05_HUMAN	E7EX05	Homo sapiens (Human)	5.5e-05
814	I2JYJ0_DEKBR	I2JYJ0	Dekkera bruxellensis AWRI1499	6.2e-05
815	E7EWK4_HUMAN	E7EWK4	Homo sapiens (Human)	6.5e-05
816	Q0V7F3_PHANO	Q0V7F3	Phaeosphaeria nodorum SN15	6.6e-05
817	B3RXY7_TRIAD	B3RXY7	Trichoplax adhaerens	6.8e-05
818	A2DBY0_TRIVA	A2DBY0	Trichomonas vaginalis	7.6e-05
819	G6CLV7_DANPL	G6CLV7	Danaus plexippus	7.8e-05
820	J7S4Z0_KAZNA	J7S4Z0	Kazachstania naganishii (strain ATCC MYA-139 / BCRC 22969 / CBS 8797 / CCRC 22969 / KCTC 17520 / NBRC 10181 / NCYC 3082) (Yeast) (Saccharomyces naganishii)	8.7e-05
821	E9BX81_CAPO3	E9BX81	Capsaspora owczarzaki ATCC 30864	0.0001
822	J4GU20_FIBRA	J4GU20	Fibroporia radiculosa TFFH 294	0.00012
823	F7GEJ9_ORNAN	F7GEJ9	Ornithorhynchus anatinus	0.00012
824	I7AGH1_ENCRO	I7AGH1	Encephalitozoon romaleae (strain SJ-2008)	0.00013
825	F6HE31_VITVI	F6HE31	Vitis vinifera	0.00018
826	I1MRW2_SOYBN	I1MRW2	Glycine max	0.0002
827	U6CXJ0_NEOVI	U6CXJ0	Neovison vison	0.00028
828	H0YL92_HUMAN	H0YL92	Homo sapiens (Human)	0.00036
829	D6RCQ2_HUMAN	D6RCQ2	Homo sapiens (Human)	0.00039
830	H0YLV0_HUMAN	H0YLV0	Homo sapiens (Human)	0.00044
831	K0SIG5_THAOC	K0SIG5	Thalassiosira oceanica	0.00052
832	C5KAS2_PERM5	C5KAS2	Perkinsus marinus (strain ATCC 50983 / TXsc)	0.00054
833	T1GVS2_MEGSC	T1GVS2	Megaselia scalaris	0.00057
834	L2GPA0_VITCO	L2GPA0	Vittaforma corneae ATCC 50505	0.00063
835	Q013T9_OSTTA	Q013T9	Ostreococcus tauri	0.00063
836	H1W448_COLHI	H1W448	Colletotrichum higginsianum (strain IMI 349063)	0.00084
837	A7AN03_BABBO	A7AN03	Babesia bovis	0.0015
838	L1IWB5_GUITH	L1IWB5	Guillardia theta CCMP2712	0.0016
839	M4FB69_BRARP	M4FB69	Brassica rapa subsp. pekinensis	0.002
840	M1KA91_ENCCN	M1KA91	Encephalitozoon cuniculi (Microsporidian parasite)	0.0024
841	IMPO_ENCCU	Q8SR54	Encephalitozoon cuniculi GB-M1	0.0025
842	F5GXT5_HUMAN	F5GXT5	Homo sapiens (Human)	0.0027
843	A9TX46_PHYPA	A9TX46	Physcomitrella patens	0.0091
